# Supplementary material for: Smoking by altering the peri-implant microbial community structure compromises the responsiveness to treatment
Source: Front Cell Infect Microbiol. 2022 Oct 14;12:1040765. doi: 10.3389/fcimb.2022.1040765 (PMC9614378; doi:10.3389/fcimb.2022.1040765)
Supplement: Supplementary file 1 [file DataSheet_1.csv]

	variable	p.adj	p.format	p.signif	method	HC-mean	HC-sd1	S-mean	S-sd1
1	Actinobaculum_sp_oral_taxon_183	1	0.5372	ns	Wilcoxon	0.16278375	0.408762422	0.897481	1.649480961
2	Actinomyces_cardiffensis	1	0.3541	ns	Wilcoxon	0.50748125	1.39720539	0.061734	0.081303551
3	Actinomyces_denticolens	1	0.8375	ns	Wilcoxon	0.00135125	0.003821912	0.000388	0.001093667
4	Actinomyces_georgiae	1	0.6804	ns	Wilcoxon	0.10453875	0.245525618	0.012625	0.021041962
5	Actinomyces_graevenitzii	1	1	ns	Wilcoxon	0.00011	0.000311127	0.001737	0.005492876
6	Actinomyces_hongkongensis	1	0.8739	ns	Wilcoxon	0.05827375	0.119428274	0.009026	0.020002713
7	Actinomyces_johnsonii	1	0.8795	ns	Wilcoxon	0.9940475	2.678330057	0.047742	0.109642726
8	Actinomyces_massiliensis	1	0.9223	ns	Wilcoxon	0.01025625	0.016351391	0.005013	0.007063945
9	Actinomyces_naeslundii	1	0.7546	ns	Wilcoxon	0.07448625	0.101397747	0.381179	0.731534516
10	Actinomyces_odontolyticus	1	0.0657	ns	Wilcoxon	0.30978	0.844561749	0.087855	0.11594112
11	Actinomyces_oris	1	0.5148	ns	Wilcoxon	1.93055125	3.348010376	0.650477	0.449288659
12	Actinomyces_sp_HMSC035G02	1	0.0283	*	Wilcoxon	0	0	0.005128	0.00745374
13	Actinomyces_sp_HPA0247	1	0.2224	ns	Wilcoxon	0	0	0.000196	0.000456172
14	Actinomyces_sp_ICM47	1	0.2377	ns	Wilcoxon	0.00068875	0.001948079	0.002273	0.003504927
15	Actinomyces_sp_S6_Spd3	1	0.9514	ns	Wilcoxon	0.00307875	0.007537431	0.003107	0.007566449
16	Actinomyces_sp_oral_taxon_170	1	0.3143	ns	Wilcoxon	0.32980375	0.932825872	0	0
17	Actinomyces_sp_oral_taxon_180	1	0.577	ns	Wilcoxon	0.949115	2.312697133	0.654891	1.905999027
18	Actinomyces_sp_oral_taxon_181	1	0.2224	ns	Wilcoxon	0	0	0.015241	0.04793333
19	Actinomyces_sp_oral_taxon_414	1	0.1418	ns	Wilcoxon	0.69450875	1.18611634	1.455938	1.709260058
20	Actinomyces_sp_oral_taxon_448	1	0.8548	ns	Wilcoxon	0.0109875	0.028797811	0.301763	0.954167042
21	Actinomyces_sp_oral_taxon_897	1	0.5112	ns	Wilcoxon	0.22592875	0.488803165	0.207499	0.543666784
22	Actinomyces_turicensis	1	0.4338	ns	Wilcoxon	0	0	0.084561	0.267405361
23	Actinomyces_viscosus	1	0.4338	ns	Wilcoxon	0	0	0.000256	0.000809543
24	Alloscardovia_omnicolens	1	0.7324	ns	Wilcoxon	0.00791875	0.022397607	0.009293	0.021839936
25	Bifidobacterium_dentium	1	0.0129	*	Wilcoxon	0	0	0.732	1.835224535
26	Bifidobacterium_longum	1	0.4338	ns	Wilcoxon	0	0	0.013242	0.041874881
27	Bifidobacterium_psychraerophilum	1	1	ns	Wilcoxon	0.00311	0.008796408	0.005416	0.017126896
28	Bifidobacterium_subtile	1	0.4338	ns	Wilcoxon	0	0	0.052946	0.167429953
29	Parascardovia_denticolens	1	0.2224	ns	Wilcoxon	0	0	0.121479	0.382659361
30	Scardovia_inopinata	1	0.4338	ns	Wilcoxon	0	0	0.030899	0.097711217
31	Scardovia_wiggsiae	1	0.2224	ns	Wilcoxon	0	0	0.001601	0.003865058
32	Corynebacterium_durum	1	0.2227	ns	Wilcoxon	0.01147875	0.028831424	0.032805	0.062262182
33	Corynebacterium_matruchotii	1	0.2925	ns	Wilcoxon	0.14520375	0.277967156	1.236417	2.574261453
34	Lawsonella_clevelandensis	1	0.1158	ns	Wilcoxon	0	0	0.070007	0.177569456
35	Microbacterium_hominis	1	0.4338	ns	Wilcoxon	0	0	0.000872	0.002757506
36	Microbacterium_laevaniformans	1	0.1222	ns	Wilcoxon	0.036805	0.08928264	0	0
37	Microcella_alkaliphila	1	0.3143	ns	Wilcoxon	0.17099375	0.483643361	0	0
38	Micrococcus_luteus	1	0.4338	ns	Wilcoxon	0	0	0.000577	0.001824634
39	Rothia_aeria	1	0.9645	ns	Wilcoxon	0.49962125	0.806687023	0.384214	0.50256956
40	Rothia_dentocariosa	1	0.5007	ns	Wilcoxon	3.78859875	10.52512309	0.078856	0.084042485
41	Rothia_mucilaginosa	1	0.8224	ns	Wilcoxon	0.04984	0.062794147	0.037763	0.05680859
42	Cutibacterium_granulosum	1	0.4338	ns	Wilcoxon	0	0	0.005157	0.016307866
43	Propionibacterium_acidifaciens	1	0.0298	*	Wilcoxon	0.00016	0.000452548	0.205522	0.415747378
44	Pseudopropionibacterium_propionicum	1	0.6146	ns	Wilcoxon	0.3310675	0.683031109	0.200997	0.300159511
45	Atopobium_deltae	1	0.0129	*	Wilcoxon	0	0	0.015348	0.030214088
46	Atopobium_parvulum	1	0.9629	ns	Wilcoxon	0.76087875	2.025056544	0.090037	0.186460314
47	Atopobium_rimae	1	0.2657	ns	Wilcoxon	0.65579625	1.012490929	1.681946	3.22731092
48	Olsenella_profusa	1	0.0118	*	Wilcoxon	0.0087875	0.01799773	1.547662	4.057647403
49	Olsenella_scatoligenes	1	0.0289	*	Wilcoxon	0.00235375	0.005026527	0.031077	0.072429525
50	Olsenella_uli	1	0.1181	ns	Wilcoxon	1.19384125	2.054819152	2.539377	3.383020094
51	Slackia_exigua	1	0.1974	ns	Wilcoxon	0.47925375	0.591622092	0.841402	0.780241678
52	Bacteroidetes_bacterium_oral_taxon_272	1	0.0112	*	Wilcoxon	0.4008325	0.703179804	1.668888	1.106111765
53	Bacteroidetes_oral_taxon_274	1	0.4477	ns	Wilcoxon	0.758095	0.823433888	0.323711	0.500857728
54	Bacteroides_heparinolyticus	1	0.0068	**	Wilcoxon	0.00900875	0.025480593	0.376522	0.423309524
55	Bacteroides_xylanolyticus	1	0.3143	ns	Wilcoxon	0.000145	0.000410122	0	0
56	Bacteroides_zoogleoformans	1	0.4338	ns	Wilcoxon	0	0	0.168619	0.533220097
57	Porphyromonas_asaccharolytica	1	1	ns	Wilcoxon	6.38E-05	0.000180312	0.000245	0.000774758
58	Porphyromonas_canoris	1	0.6322	ns	Wilcoxon	0.0037425	0.010585389	0.018419	0.042030959
59	Porphyromonas_catoniae	1	0.3903	ns	Wilcoxon	0.06284625	0.176925141	0.033325	0.081551983
60	Porphyromonas_endodontalis	1	0.8286	ns	Wilcoxon	4.59288125	4.749470798	3.237284	2.923143127
61	Porphyromonas_gingivalis	1	0.1953	ns	Wilcoxon	5.60716875	7.655509822	9.417356	6.093326574
62	Porphyromonas_somerae	1	0.9621	ns	Wilcoxon	0.0197525	0.029517507	0.019505	0.035132955
63	Porphyromonas_sp_oral_taxon_278	1	0.7111	ns	Wilcoxon	0.1210725	0.297488932	0.103987	0.230797085
64	Porphyromonas_uenonis	1	0.2227	ns	Wilcoxon	0.0059325	0.015824491	0.00855	0.018648968
65	Alloprevotella_rava	1	0.0465	*	Wilcoxon	0.0526075	0.105248859	0.263484	0.379288713
66	Alloprevotella_tannerae	1	0.237	ns	Wilcoxon	2.61614375	2.734892137	1.066519	1.05329618
67	Prevotella_sp_oral_taxon_473	1	0.7235	ns	Wilcoxon	0.0254625	0.060789041	0.045247	0.07368493
68	Prevotella_baroniae	1	0.2642	ns	Wilcoxon	0.31516125	0.49735035	0.42794	0.511885072
69	Prevotella_bivia	1	1	ns	Wilcoxon	0.0031725	0.008973185	0.150978	0.477434357
70	Prevotella_buccae	1	0.0445	*	Wilcoxon	0.147515	0.262537043	0.363815	0.332766567
71	Prevotella_dentalis	1	0.0904	ns	Wilcoxon	0.08309625	0.150068873	0.277805	0.330748179
72	Prevotella_denticola	1	0.0249	*	Wilcoxon	0.01581375	0.043990554	2.556219	3.376549081
73	Prevotella_disiens	1	0.7324	ns	Wilcoxon	0.01399125	0.039573231	0.074746	0.202738831
74	Prevotella_enoeca	1	0.4273	ns	Wilcoxon	0.00362125	0.008828791	0.026534	0.061542912
75	Prevotella_intermedia	1	0.9288	ns	Wilcoxon	3.4156975	4.405078635	1.715841	2.716259499
76	Prevotella_jejuni	1	0.1158	ns	Wilcoxon	0	0	0.001085	0.00249276
77	Prevotella_loescheii	1	0.9223	ns	Wilcoxon	0.1174925	0.238563203	0.031808	0.044306125
78	Prevotella_maculosa	1	0.1369	ns	Wilcoxon	0.03445	0.086433542	0.209253	0.368649455
79	Prevotella_marshii	1	0.0227	*	Wilcoxon	0.022705	0.059070469	0.100878	0.112926898
80	Prevotella_melaninogenica	1	0.4749	ns	Wilcoxon	1.65442625	3.769852369	1.1438	2.888574313
81	Prevotella_micans	1	0.3189	ns	Wilcoxon	0.12443375	0.272105999	0.046665	0.049344462
82	Prevotella_multiformis	1	0.0383	*	Wilcoxon	0.00485125	0.013721407	0.312184	0.589734594
83	Prevotella_multisaccharivorax	1	0.4338	ns	Wilcoxon	0	0	0.041979	0.132749254
84	Prevotella_nigrescens	1	0.014	*	Wilcoxon	0.49213375	0.905582574	1.419015	1.434833368
85	Prevotella_oralis	1	0.2166	ns	Wilcoxon	0.29063875	0.582600982	0.344862	0.353237471
86	Prevotella_oris	1	0.3154	ns	Wilcoxon	3.13614875	3.593150866	1.04526	1.388116004
87	Prevotella_oulorum	1	0.0517	ns	Wilcoxon	0.03258	0.091650147	0.199529	0.274650789
88	Prevotella_pallens	1	0.7397	ns	Wilcoxon	0.2024425	0.463320986	0.218002	0.291955981
89	Prevotella_pleuritidis	1	0.4197	ns	Wilcoxon	2.28619	3.660501041	1.057362	3.182335259
90	Prevotella_saccharolytica	1	0.8795	ns	Wilcoxon	0.067705	0.134500861	0.062666	0.136669872
91	Prevotella_salivae	1	0.3293	ns	Wilcoxon	0.022195	0.042046701	0.275702	0.72012622
92	Prevotella_scopos	1	0.8795	ns	Wilcoxon	0.0023575	0.003961114	0.001171	0.002019958
93	Prevotella_shahii	1	0.374	ns	Wilcoxon	0.0007625	0.001548545	8.80E-05	0.00027828
94	Prevotella_sp_F0091	1	0.072	ns	Wilcoxon	0.0002225	0.000629325	0.028788	0.044981202
95	Prevotella_sp_oral_taxon_299	1	0.3143	ns	Wilcoxon	8.50E-05	0.000240416	0	0
96	Prevotella_sp_oral_taxon_306	1	0.3903	ns	Wilcoxon	0.00619	0.013074797	0.014118	0.026264123
97	Prevotella_sp_oral_taxon_376	1	0.1428	ns	Wilcoxon	0.00131375	0.003028526	0.624454	1.172407931
98	Prevotella_sp_oral_taxon_820	1	0.1598	ns	Wilcoxon	0.00019375	0.000548008	0.004254	0.007526292
99	Prevotella_timonensis	1	0.3143	ns	Wilcoxon	0.0036225	0.010245977	0	0
100	Prevotella_veroralis	1	0.2065	ns	Wilcoxon	0.00265625	0.006964576	0.015696	0.021930575
101	Tannerella_forsythia	1	0.1289	ns	Wilcoxon	2.301005	5.489492471	1.920694	1.955145523
102	Tannerella_sp_oral_taxon_808	1	0.4856	ns	Wilcoxon	0.2094475	0.408772928	0.558673	0.881801016
103	Tannerella_sp_oral_taxon_HOT_286	1	0.337	ns	Wilcoxon	0.0445725	0.106585828	0.342062	0.681606128
104	Capnocytophaga_gingivalis	1	0.3059	ns	Wilcoxon	0.33064375	0.616935954	0.08451	0.064402569
105	Capnocytophaga_granulosa	1	0.1412	ns	Wilcoxon	0.00537625	0.011290912	0.111787	0.16666524
106	Capnocytophaga_leadbetteri	1	0.4365	ns	Wilcoxon	0.0663375	0.135733596	0.091061	0.133157815
107	Capnocytophaga_ochracea	1	0.4924	ns	Wilcoxon	0.17801875	0.288247237	0.346036	0.633810362
108	Capnocytophaga_sp_oral_taxon_332	1	0.337	ns	Wilcoxon	0.00484625	0.01074439	0.009606	0.01674745
109	Capnocytophaga_sp_oral_taxon_338	1	0.4644	ns	Wilcoxon	0.030775	0.061128295	0.015305	0.023379292
110	Capnocytophaga_sp_oral_taxon_863	1	0.5419	ns	Wilcoxon	0.0150975	0.042702179	0.001638	0.004563193
111	Capnocytophaga_sputigena	1	0.0349	*	Wilcoxon	0.06275625	0.146804551	0.113684	0.135197027
112	Chryseobacterium_hispanicum	1	0.7324	ns	Wilcoxon	0.0006025	0.001704127	0.001039	0.002229781
113	Anaerolineaceae_bacterium_oral_taxon_439	1	0.0124	*	Wilcoxon	0.14950875	0.244243908	0.879378	0.766695979
114	Exiguobacterium_aurantiacum	1	0.8375	ns	Wilcoxon	0.01871875	0.05294462	0.000472	0.000995967
115	Exiguobacterium_sp_AB2	1	0.1222	ns	Wilcoxon	0.00631375	0.015753651	0	0
116	Gemella_asaccharolytica	1	0.4338	ns	Wilcoxon	0	0	0.000254	0.000803219
117	Gemella_bergeri	1	0.8891	ns	Wilcoxon	0.10610375	0.195740891	0.223052	0.600857384
118	Gemella_haemolysans	1	0.8582	ns	Wilcoxon	0.375285	0.68526741	0.112087	0.151405791
119	Gemella_morbillorum	1	0.9288	ns	Wilcoxon	0.40106625	0.788233195	0.119602	0.115351895
120	Gemella_sanguinis	1	0.5007	ns	Wilcoxon	0.0156525	0.024944524	0.01679	0.026516975
121	Abiotrophia_defectiva	1	0.7397	ns	Wilcoxon	0.03603	0.07265033	0.005146	0.008362247
122	Abiotrophia_sp_HMSC24B09	1	0.6146	ns	Wilcoxon	0.02959375	0.035875958	0.003916	0.006464431
123	Aerococcus_urinaeequi	1	0.1222	ns	Wilcoxon	0.005085	0.009936517	0	0
124	Aerococcus_viridans	1	0.3143	ns	Wilcoxon	0.002635	0.007452905	0	0
125	Alkalibacterium_thalassium	1	0.6694	ns	Wilcoxon	1.7560675	4.900411064	0.006167	0.017479728
126	Granulicatella_adiacens	1	0.0642	ns	Wilcoxon	0.00270125	0.006824122	0.013517	0.014187676
127	Granulicatella_elegans	1	0.577	ns	Wilcoxon	0.02394125	0.039284451	0.017439	0.028774319
128	Enterococcus_casseliflavus	1	0.6493	ns	Wilcoxon	1.118355	2.720131244	0.008808	0.011774137
129	Enterococcus_sp_RIT_PI_f	1	0.4338	ns	Wilcoxon	0	0	0.000244	0.000771596
130	Lactobacillus_farciminis	1	0.4338	ns	Wilcoxon	0	0	0.009149	0.028931678
131	Lactobacillus_fermentum	1	0.4338	ns	Wilcoxon	0	0	0.000173	0.000547074
132	Lactobacillus_harbinensis	1	0.4338	ns	Wilcoxon	0	0	0.002122	0.006710353
133	Lactobacillus_paragasseri	1	0.4338	ns	Wilcoxon	0	0	0.003166	0.010011771
134	Lactobacillus_plantarum	1	0.4338	ns	Wilcoxon	0	0	0.000996	0.003149629
135	Lactococcus_lactis	1	0.3291	ns	Wilcoxon	0.0001725	0.000487904	0.027833	0.072155263
136	Lactococcus_raffinolactis	1	0.9552	ns	Wilcoxon	1.29580625	3.481478864	0.062889	0.113203362
137	Streptococcus_anginosus_group	1	0.7557	ns	Wilcoxon	1.4629825	2.063607776	1.684865	3.784465561
138	Streptococcus_australis	1	0.7913	ns	Wilcoxon	0.00453375	0.008502677	0.004331	0.006503366
139	Streptococcus_cristatus	1	0.0315	*	Wilcoxon	0.01213375	0.022690109	0.076125	0.084518733
140	Streptococcus_gordonii	1	0.4215	ns	Wilcoxon	1.04137125	2.317334093	0.795404	1.038214173
141	Streptococcus_infantis	1	0.4924	ns	Wilcoxon	0.02400375	0.036274036	0.023606	0.027703102
142	Streptococcus_milleri	1	0.3365	ns	Wilcoxon	0.0417975	0.092409336	0.049954	0.054247121
143	Streptococcus_mitis	1	0.4082	ns	Wilcoxon	1.15799625	1.120963687	0.734707	0.898512316
144	Streptococcus_mutans	1	0.4338	ns	Wilcoxon	0	0	9.10E-05	0.000287767
145	Streptococcus_oralis	1	0.6249	ns	Wilcoxon	1.3806275	2.458915133	1.069273	0.964518851
146	Streptococcus_parasanguinis	1	0.3291	ns	Wilcoxon	0.00014625	0.000413657	0.099072	0.303351141
147	Streptococcus_salivarius	1	0.6322	ns	Wilcoxon	0.00651625	0.018430738	0.042258	0.089498504
148	Streptococcus_sanguinis	1	0.9654	ns	Wilcoxon	1.3300225	2.000835395	0.889351	0.854025956
149	Streptococcus_sinensis	1	0.8375	ns	Wilcoxon	0.02573625	0.072793108	0.003063	0.006552906
150	Streptococcus_sp_A12	1	0.8661	ns	Wilcoxon	0.0030775	0.008323368	0.007672	0.021053422
151	Streptococcus_sp_F0442	1	0.3143	ns	Wilcoxon	6.75E-05	0.000190919	0	0
152	Streptococcus_sp_HMSC034E03	1	0.3525	ns	Wilcoxon	0.01819375	0.034846393	0.025959	0.051304421
153	Streptococcus_sp_HMSC067H01	1	0.3903	ns	Wilcoxon	0.02497	0.068206256	0.025977	0.052174428
154	Streptococcus_sp_NLAE_zl_C503	1	0.2224	ns	Wilcoxon	0	0	0.003467	0.009702211
155	Streptococcus_sp_oral_taxon_056	1	0.4338	ns	Wilcoxon	0	0	0.005498	0.017386203
156	Streptococcus_sp_oral_taxon_058	1	0.8548	ns	Wilcoxon	0.006725	0.01812914	0.003183	0.007146499
157	Streptococcus_vestibularis	1	0.9552	ns	Wilcoxon	0.01519625	0.03155889	0.021428	0.061590693
158	Streptococcus_viridans	1	0.7111	ns	Wilcoxon	0.00854875	0.018003298	0.008348	0.017472725
159	Catabacter_hongkongensis	1	0.0283	*	Wilcoxon	0	0	0.012952	0.017525921
160	Eubacterium_brachy	1	0.8239	ns	Wilcoxon	3.22319625	6.649590038	1.235527	3.007046362
161	Eubacterium_infirmum	1	0.164	ns	Wilcoxon	0.775	0.776633536	0.29171	0.272318011
162	Eubacterium_minutum	1	0.0743	ns	Wilcoxon	0.0830825	0.118612636	0.447825	0.530292431
163	Eubacterium_nodatum	1	0.6891	ns	Wilcoxon	1.92516875	3.413702356	1.343936	2.359389166
164	Eubacterium_saphenum	1	0.0054	**	Wilcoxon	0	0	1.930419	2.180004404
165	Eubacterium_sulci	1	0.9597	ns	Wilcoxon	0.02701375	0.053204449	0.019084	0.048545694
166	Mogibacterium_diversum	1	0.8891	ns	Wilcoxon	0.06956	0.172270291	0.056947	0.140366635
167	Mogibacterium_pumilum	1	0.6257	ns	Wilcoxon	0.00262875	0.005803143	0.008354	0.016586264
168	Mogibacterium_timidum	1	0.6838	ns	Wilcoxon	0.23119625	0.428606919	0.217657	0.411227188
169	Pseudoramibacter_alactolyticus	1	0.1033	ns	Wilcoxon	0.3243975	0.796828989	0.502482	0.640945811
170	Catonella_morbi	1	0.8908	ns	Wilcoxon	0.30037375	0.642281828	0.07496	0.10006814
171	Johnsonella_ignava	1	1	ns	Wilcoxon	0.03765625	0.059957747	0.014083	0.025280841
172	Lachnoanaerobaculum_saburreum	1	0.1075	ns	Wilcoxon	0.00378375	0.007273439	0.136949	0.20875617
173	Lachnoanaerobaculum_umeaense	1	0.8548	ns	Wilcoxon	0.0037825	0.010117641	0.000823	0.00176483
174	Lachnospiraceae_bacterium_oral_taxon_096	1	0.6128	ns	Wilcoxon	0.0023325	0.004631679	0.151889	0.296099043
175	Oribacterium_asaccharolyticum	1	0.4338	ns	Wilcoxon	0	0	0.000234	0.000739973
176	Oribacterium_parvum	1	0.4338	ns	Wilcoxon	0	0	0.001222	0.003864303
177	Oribacterium_sinus	1	0.6322	ns	Wilcoxon	0.0014	0.003959798	0.006057	0.014518295
178	Oribacterium_sp_oral_taxon_078	1	0.6757	ns	Wilcoxon	0.11969875	0.162191078	0.353217	0.609932477
179	Shuttleworthia_satelles	1	0.3541	ns	Wilcoxon	0.105655	0.241040076	0.096803	0.256346546
180	Stomatobaculum_longum	1	0.1075	ns	Wilcoxon	0.004585	0.012207197	0.15516	0.305920801
181	Criibacterium_bergeronii	1	0.4338	ns	Wilcoxon	0	0	0.013277	0.04198556
182	Filifactor_alocis	1	0.1967	ns	Wilcoxon	1.6924325	2.805174222	2.449798	1.554356459
183	Eubacterium_yurii	1	0.8795	ns	Wilcoxon	0.313395	0.872933927	0.053703	0.125412777
184	Peptoanaerobacter_stomatis	1	0.0791	ns	Wilcoxon	0.007125	0.013858789	0.032705	0.038553594
185	Peptostreptococcaceae_bacterium_oral_taxon_113	1	0.0155	*	Wilcoxon	0.15648125	0.442595812	1.061377	1.627967271
186	Peptostreptococcus_anaerobius	1	0.4338	ns	Wilcoxon	0	0	0.004495	0.014214438
187	Peptostreptococcus_stomatis	1	0.3976	ns	Wilcoxon	0.3368825	0.507825849	0.684114	0.924781583
188	Bulleidia_extructa	1	0.8939	ns	Wilcoxon	0.5722575	0.751079966	0.384632	0.52032436
189	Eggerthia_catenaformis	1	0.193	ns	Wilcoxon	0.74791375	2.095859933	0.153086	0.169105177
190	Erysipelothrix_larvae	1	0.374	ns	Wilcoxon	1.94571	5.473097527	0.003769	0.011918625
191	Solobacterium_moorei	1	0.6552	ns	Wilcoxon	0.39688625	0.664633478	0.140882	0.164396992
192	Centipeda_periodontii	1	0.0572	ns	Wilcoxon	0.00065375	0.001210584	0.020619	0.044894208
193	Mitsuokella_sp_oral_taxon_131	1	0.1158	ns	Wilcoxon	0	0	0.177137	0.493110024
194	Selenomonas_flueggei	1	0.4273	ns	Wilcoxon	0.00209625	0.004314653	0.021467	0.035973947
195	Selenomonas_infelix	1	0.8005	ns	Wilcoxon	0.00500125	0.012818342	0.008077	0.019073103
196	Selenomonas_noxia	1	0.0773	ns	Wilcoxon	0.02557625	0.06937083	0.798575	1.522173277
197	Selenomonas_sp_FOBRC6	1	0.7487	ns	Wilcoxon	0.03107875	0.060360787	0.034615	0.063304364
198	Selenomonas_sp_oral_taxon_126	1	0.6862	ns	Wilcoxon	0.0897875	0.158729639	0.063091	0.067586856
199	Selenomonas_sp_oral_taxon_138	1	0.6757	ns	Wilcoxon	0.0070725	0.008909082	0.147673	0.399320022
200	Selenomonas_sp_oral_taxon_892	1	0.4915	ns	Wilcoxon	0.00123	0.002825987	0.008061	0.01508517
201	Selenomonas_sp_oral_taxon_920	1	0.577	ns	Wilcoxon	0.03708125	0.090129229	0.025077	0.0588856
202	Selenomonas_sputigena	1	0.3059	ns	Wilcoxon	0.2506125	0.303563292	0.627463	0.79143605
203	Anaeroglobus_geminatus	1	0.005	**	Wilcoxon	0.7588375	1.429351437	3.553844	2.304920411
204	Dialister_invisus	1	0.0367	*	Wilcoxon	0.0951	0.132559973	0.287216	0.349748251
205	Dialister_micraerophilus	1	1	ns	Wilcoxon	0.0003275	0.00092631	0.041816	0.132233803
206	Dialister_pneumosintes	1	0.0855	ns	Wilcoxon	0.29777625	0.71631837	0.451538	0.435722716
207	Megasphaera_micronuciformis	1	0.275	ns	Wilcoxon	0.01979	0.028546972	0.315819	0.7893734
208	Veillonella_atypica	1	0.3057	ns	Wilcoxon	0.03425	0.066090393	0.059137	0.117409407
209	Veillonella_dispar	1	0.3291	ns	Wilcoxon	0.00028625	0.000809637	0.006331	0.010696588
210	Veillonella_infantium	1	0.1075	ns	Wilcoxon	0.0005525	0.001227771	0.00458	0.006627653
211	Veillonella_parvula	1	0.6887	ns	Wilcoxon	3.30281875	5.121259912	3.011055	4.552925811
212	Veillonella_rogosae	1	0.9514	ns	Wilcoxon	0.0006975	0.001663016	0.002516	0.006719253
213	Veillonella_sp_T11011_6	1	0.1158	ns	Wilcoxon	0	0	0.00221	0.004085541
214	Veillonella_tobetsuensis	1	0.4338	ns	Wilcoxon	0	0	0.000209	0.000660916
215	Finegoldia_magna	1	0.4338	ns	Wilcoxon	0	0	0.088804	0.280822905
216	Parvimonas_micra	1	0.6965	ns	Wilcoxon	4.0336525	6.283873875	1.657943	2.019324307
217	Parvimonas_sp_oral_taxon_110	1	0.2065	ns	Wilcoxon	0.0173175	0.033315367	0.40757	0.663364696
218	Parvimonas_sp_oral_taxon_393	1	0.2224	ns	Wilcoxon	0	0	0.056021	0.173354484
219	Peptoniphilus_lacrimalis	1	0.3392	ns	Wilcoxon	0.0066175	0.018717116	0.010491	0.018952181
220	Fusobacterium_hwasookii	1	1	ns	Wilcoxon	0.00029875	0.000844993	0.005568	0.017607562
221	Fusobacterium_nucleatum	1	0.8286	ns	Wilcoxon	2.0098425	1.673656936	2.152442	1.544049877
222	Fusobacterium_periodonticum	1	0.193	ns	Wilcoxon	0.01114	0.016256613	0.066424	0.122892644
223	Fusobacterium_sp_oral_taxon_370	1	0.1158	ns	Wilcoxon	0	0	0.063196	0.188292993
224	Leptotrichia_buccalis	1	0.6964	ns	Wilcoxon	0.03372	0.058159731	0.164449	0.342277596
225	Leptotrichia_goodfellowii	1	0.3143	ns	Wilcoxon	0.0009175	0.002595082	0	0
226	Leptotrichia_hofstadii	1	0.2166	ns	Wilcoxon	0.0401	0.087773186	0.061327	0.087066055
227	Leptotrichia_sp_oral_taxon_212	1	0.5605	ns	Wilcoxon	0.03231	0.090745729	0.011057	0.017885045
228	Leptotrichia_sp_oral_taxon_215	1	0.2041	ns	Wilcoxon	0.0245675	0.069487383	0.021717	0.048350806
229	Leptotrichia_sp_oral_taxon_225	1	0.4947	ns	Wilcoxon	0.02136875	0.057284632	0.016928	0.024127757
230	Leptotrichia_sp_oral_taxon_498	1	0.337	ns	Wilcoxon	0.0637625	0.179230957	0.067255	0.083024885
231	Leptotrichia_sp_oral_taxon_847	1	0.1158	ns	Wilcoxon	0	0	0.01385	0.043509767
232	Leptotrichia_sp_oral_taxon_879	1	0.8453	ns	Wilcoxon	0.0125675	0.023705072	0.010225	0.018018262
233	Leptotrichia_wadei	1	0.1369	ns	Wilcoxon	0.0632625	0.115524557	0.673332	1.26268567
234	Sneathia_amnii	1	0.4338	ns	Wilcoxon	0	0	0.194293	0.614408413
235	Brevundimonas_diminuta	1	0.4642	ns	Wilcoxon	0.0082225	0.023256742	0.027103	0.068407633
236	Brevundimonas_vesicularis	1	0.3143	ns	Wilcoxon	1.00E-04	0.000282843	0	0
237	Caulobacter_sp_FWC26	1	0.3143	ns	Wilcoxon	0.00021625	0.000611647	0	0
238	Agrobacterium_tumefaciens	1	0.3291	ns	Wilcoxon	5.88E-05	0.00016617	0.001296	0.002326309
239	Rhizobium_pusense	1	0.3931	ns	Wilcoxon	0.0007725	0.00218496	0.008154	0.019846823
240	Haematobacter_massiliensis	1	0.4338	ns	Wilcoxon	0	0	8.90E-05	0.000281443
241	Acetobacter_fabarum	1	0.4338	ns	Wilcoxon	0	0	0.00025	0.000790569
242	Enhydrobacter_aerosaccus	1	0.0586	ns	Wilcoxon	0	0	0.003145	0.005974089
243	Sphingobium_hydrophobicum	1	0.4338	ns	Wilcoxon	0	0	0.000343	0.001084661
244	Lautropia_mirabilis	1	0.4492	ns	Wilcoxon	0.81286875	1.321310373	0.338517	0.454839256
245	Delftia_acidovorans	1	0.4338	ns	Wilcoxon	0	0	0.000124	0.000392122
246	Delftia_tsuruhatensis	1	0.4338	ns	Wilcoxon	0	0	0.000304	0.000961332
247	Ottowia_sp_oral_taxon_894	1	0.3189	ns	Wilcoxon	0.20495	0.568491108	0.16665	0.346313874
248	Oxalobacter_formigenes	1	0.4338	ns	Wilcoxon	0	0	0.001408	0.004452487
249	Eikenella_corrodens	1	0.1607	ns	Wilcoxon	0.16082875	0.422871407	0.064857	0.06945953
250	Eikenella_sp_NML130454	1	0.196	ns	Wilcoxon	0.00074125	0.002096572	0.004621	0.007357227
251	Kingella_denitrificans	1	0.6257	ns	Wilcoxon	0.14596	0.402306346	0.036709	0.059133208
252	Kingella_kingae	1	0.3143	ns	Wilcoxon	0.02035625	0.05757617	0	0
253	Kingella_oralis	1	0.8661	ns	Wilcoxon	0.0867725	0.244868531	0.00235	0.004441231
254	Morococcus_cerebrosus	1	0.3143	ns	Wilcoxon	0.01901875	0.053793148	0	0
255	Neisseria_canis	1	0.3143	ns	Wilcoxon	0.4214875	1.192146678	0	0
256	Neisseria_cinerea	1	0.4338	ns	Wilcoxon	0	0	0.052406	0.165722323
257	Neisseria_elongata	1	0.3718	ns	Wilcoxon	0.74611625	1.6156173	0.499392	0.692573115
258	Neisseria_flavescens	1	0.7546	ns	Wilcoxon	0.23838	0.250784607	0.469894	0.557992085
259	Neisseria_macacae	1	0.7235	ns	Wilcoxon	0.27806875	0.596196607	0.026934	0.073911391
260	Neisseria_mucosa	1	0.0567	ns	Wilcoxon	0.0751325	0.149638023	0.389339	0.628856741
261	Neisseria_perflava	1	0.0586	ns	Wilcoxon	0	0	0.004691	0.01032586
262	Neisseria_polysaccharea	1	0.4338	ns	Wilcoxon	0	0	0.001548	0.004895206
263	Neisseria_sicca	1	0.6552	ns	Wilcoxon	4.82000625	9.052669968	0.416495	0.608822954
264	Neisseria_sp_HMSC064E01	1	0.8375	ns	Wilcoxon	0.00063375	0.001792516	0.000755	0.001666168
265	Neisseria_sp_oral_taxon_014	1	0.1092	ns	Wilcoxon	4.7437275	13.24214867	3.481865	7.071706858
266	Neisseria_subflava	1	0.8548	ns	Wilcoxon	0.02134875	0.047350531	0.017227	0.053517284
267	Desulfobulbus_oralis	0.91	0.0029	**	Wilcoxon	0.09076625	0.227597961	1.626105	1.286414907
268	Desulfomicrobium_orale	1	0.4338	ns	Wilcoxon	0	0	0.203432	0.643308469
269	Campylobacter_concisus	1	0.3365	ns	Wilcoxon	0.06329125	0.133502589	0.073376	0.124047769
270	Campylobacter_curvus	1	0.2224	ns	Wilcoxon	0	0	0.024423	0.071678487
271	Campylobacter_gracilis	1	0.0995	ns	Wilcoxon	0.12524625	0.135009012	0.391892	0.420826095
272	Campylobacter_rectus	1	0.3259	ns	Wilcoxon	0.5366725	0.942122878	0.744928	1.10440808
273	Campylobacter_showae	1	0.3059	ns	Wilcoxon	0.16313125	0.235388407	0.271811	0.287400597
274	Aeromonas_salmonicida	1	0.3143	ns	Wilcoxon	0.023855	0.067472129	0	0
275	Cardiobacterium_hominis	1	0.7397	ns	Wilcoxon	0.14149	0.323168082	0.109986	0.286033095
276	Cardiobacterium_valvarum	1	0.0465	*	Wilcoxon	0.27075	0.751609193	0.151075	0.167452218
277	Rheinheimera_sp_KL1	1	0.6322	ns	Wilcoxon	0.0014725	0.004164859	0.020543	0.04633226
278	Klebsiella_michiganensis	1	0.3143	ns	Wilcoxon	0.00210875	0.005964446	0	0
279	Klebsiella_oxytoca	1	0.3143	ns	Wilcoxon	0.00069125	0.00195515	0	0
280	Raoultella_ornithinolytica	1	0.3143	ns	Wilcoxon	0.00221125	0.006254359	0	0
281	Aggregatibacter_aphrophilus	1	0.2224	ns	Wilcoxon	0	0	0.002453	0.006012195
282	Aggregatibacter_segnis	1	0.3147	ns	Wilcoxon	0.00208625	0.003905487	0.057323	0.093599825
283	Aggregatibacter_sp_oral_taxon_458	1	0.3392	ns	Wilcoxon	0.00448875	0.012696102	0.004824	0.008125857
284	Haemophilus_haemolyticus	1	0.7509	ns	Wilcoxon	0.01288	0.022721439	0.011851	0.029271544
285	Haemophilus_parahaemolyticus	1	0.1222	ns	Wilcoxon	0.01040125	0.027946404	0	0
286	Haemophilus_parainfluenzae	1	0.3018	ns	Wilcoxon	0.0862525	0.110172863	0.452896	0.690872829
287	Haemophilus_paraphrohaemolyticus	1	0.1222	ns	Wilcoxon	0.06816125	0.167441037	0	0
288	Haemophilus_quentini	1	0.3143	ns	Wilcoxon	0.001165	0.003295118	0	0
289	Haemophilus_sp_HMSC71H05	1	0.3143	ns	Wilcoxon	0.00048125	0.001361181	0	0
290	Haemophilus_sputorum	1	0.3143	ns	Wilcoxon	0.00337375	0.009542406	0	0
291	Acinetobacter_johnsonii	1	0.38	ns	Wilcoxon	0.0174	0.026768718	0.601945	1.110965379
292	Acinetobacter_junii	1	0.6322	ns	Wilcoxon	0.00042	0.001187939	0.031677	0.069257299
293	Acinetobacter_lwoffii	1	0.8005	ns	Wilcoxon	0.0072925	0.013879492	0.025505	0.052238978
294	Moraxella_osloensis	1	0.196	ns	Wilcoxon	0.0002475	0.000700036	0.009243	0.014904891
295	Pseudomonas_extremaustralis	1	0.3143	ns	Wilcoxon	0.03197875	0.090449564	0	0
296	Pseudomonas_fluorescens_group	1	0.3143	ns	Wilcoxon	0.00194125	0.005490684	0	0
297	Vibrio_antiquarius	1	1	ns	Wilcoxon	0.00046	0.001301076	0.000511	0.001615924
298	Vibrio_kanaloae	1	0.4338	ns	Wilcoxon	0	0	0.001007	0.003184414
299	Treponema_denticola	1	1	ns	Wilcoxon	1.48104375	1.725499809	0.95171	0.868843248
300	Treponema_lecithinolyticum	1	0.4644	ns	Wilcoxon	0.34944375	0.677057818	0.186936	0.569534625
301	Treponema_maltophilum	1	0.0825	ns	Wilcoxon	0.1603375	0.154213502	0.529549	0.551687774
302	Treponema_medium	1	0.1	ns	Wilcoxon	0.08457625	0.124700009	0.186811	0.154194909
303	Treponema_putidum	1	0.0298	*	Wilcoxon	0.000355	0.001004092	0.110191	0.190095675
304	Treponema_socranskii	1	0.0294	*	Wilcoxon	0.3377475	0.25811319	1.243686	1.080498092
305	Treponema_sp_OMZ_838	1	0.8939	ns	Wilcoxon	0.0484075	0.031337303	0.072765	0.085987255
306	Treponema_vincentii	1	0.0967	ns	Wilcoxon	0.116745	0.307655361	0.175286	0.208815004
307	Fretibacterium_fastidiosum	1	0.1424	ns	Wilcoxon	1.6267175	3.112400623	1.929562	1.492560435
308	Jonquetella_anthropi	1	0.4338	ns	Wilcoxon	0	0	0.001466	0.004635899
309	Pyramidobacter_piscolens	1	0.0642	ns	Wilcoxon	0.05358625	0.121280737	0.527769	0.957384932
310	Pyramidobacter_sp_C12_8	1	0.0615	ns	Wilcoxon	0.00088375	0.002499622	0.010186	0.022941695
311	Synergistes_jonesii	1	0.0283	*	Wilcoxon	0	0	0.544643	0.94803447
