# Supplementary material for: Smoking by altering the peri-implant microbial community structure compromises the responsiveness to treatment
Source: Front Cell Infect Microbiol. 2022 Oct 14;12:1040765. doi: 10.3389/fcimb.2022.1040765 (PMC9614378; doi:10.3389/fcimb.2022.1040765)
Supplement: Supplementary file 2 [file DataSheet_2.xlsx]

## Sheet: Sheet1
function_ID	function		p	p.adj	p.format	p.signif	method	NS-mean	NS-sd1	S-mean	S-sd1
12DICHLORETHDEG-PWY	1,2-dichloroethane degradation		0.329076	1	0.3291	ns	Wilcoxon	0.971366	2.74744	6.3995	10.568
1CMET2-PWY	folate transformations III (E. coli)		0.828557	1	0.8286	ns	Wilcoxon	4350.72	993.013	4636.35	1162.7
AEROBACTINSYN-PWY	aerobactin biosynthesis		0.0586305	1	0.0586	ns	Wilcoxon	0	0	33.4412	62.7947
ALLANTOINDEG-PWY	superpathway of allantoin degradation in yeast		0.0903936	1	0.0904	ns	Wilcoxon	0.716344	2.02613	8.29975	12.6061
ANAEROFRUCAT-PWY	homolactic fermentation		0.633438	1	0.6334	ns	Wilcoxon	4343.63	1900.02	4579.05	832.585
ANAGLYCOLYSIS-PWY	glycolysis III (from glucose)		0.696467	1	0.6965	ns	Wilcoxon	7929.93	3394.95	8457.75	518.643
ARG+POLYAMINE-SYN	superpathway of arginine and polyamine biosynthesis		0.0984701	1	0.0985	ns	Wilcoxon	442.274	511.776	931.09	366.223
ARGININE-SYN4-PWY	L-ornithine biosynthesis II		0.203071	1	0.2031	ns	Wilcoxon	1134.97	975.898	1619.69	800.363
ARGSYN-PWY	L-arginine biosynthesis I (via L-ornithine)		0.828557	1	0.8286	ns	Wilcoxon	5145.28	2133.31	5222.76	967.64
ARGSYNBSUB-PWY	L-arginine biosynthesis II (acetyl cycle)		0.696467	1	0.6965	ns	Wilcoxon	5406.69	2916.41	5265.4	1072.51
ARO-PWY	chorismate biosynthesis I		0.965401	1	0.9654	ns	Wilcoxon	8434.79	1100.2	8265.92	723.755
ASPASN-PWY	superpathway of L-aspartate and L-asparagine biosynthesis		0.633438	1	0.6334	ns	Wilcoxon	4616.57	1711.37	4707.54	326.52
AST-PWY	L-arginine degradation II (AST pathway)		0.632173	1	0.6322	ns	Wilcoxon	1.69629	4.79783	23.9376	50.9447
BIOTIN-BIOSYNTHESIS-PWY	biotin biosynthesis I		0.172814	1	0.1728	ns	Wilcoxon	2167.67	1783.47	3102.44	886.819
BRANCHED-CHAIN-AA-SYN-PWY	superpathway of branched chain amino acid biosynthesis		0.761826	1	0.7618	ns	Wilcoxon	5825.26	2310.99	6360.73	1216.12
CALVIN-PWY	Calvin-Benson-Bassham cycle		0.696467	1	0.6965	ns	Wilcoxon	9393.94	1925.64	9009.69	801.747
CATECHOL-ORTHO-CLEAVAGE-PWY	catechol degradation to &beta;-ketoadipate		0.206488	1	0.2065	ns	Wilcoxon	5.13309	12.0229	72.0591	114.682
CENTFERM-PWY	pyruvate fermentation to butanoate		0.0903738	1	0.0904	ns	Wilcoxon	59.5988	106.032	262.22	363.239
CHLOROPHYLL-SYN	3,8-divinyl-chlorophyllide a biosynthesis I (aerobic, light-dependent)		0.632173	1	0.6322	ns	Wilcoxon	2.66211	7.52959	14.6137	35.1425
CITRULBIO-PWY	L-citrulline biosynthesis		0.172814	1	0.1728	ns	Wilcoxon	1769.91	1239.97	2421.3	887.167
COA-PWY-1	superpathway of coenzyme A biosynthesis III (mammals)		0.828557	1	0.8286	ns	Wilcoxon	8771.95	1740.04	9052.1	888.354
COA-PWY	coenzyme A biosynthesis I (prokaryotic)		0.89675	1	0.8968	ns	Wilcoxon	9204.72	1576.07	9076.79	758.64
COBALSYN-PWY	superpathway of adenosylcobalamin salvage from cobinamide I		1	1	1	ns	Wilcoxon	1896.94	1492.14	1885.37	417.704
COLANSYN-PWY	colanic acid building blocks biosynthesis		0.101102	1	0.1011	ns	Wilcoxon	2999.26	1498.12	3868.26	426.035
COMPLETE-ARO-PWY	superpathway of aromatic amino acid biosynthesis		0.761826	1	0.7618	ns	Wilcoxon	7973.26	1194.27	7687.54	628.628
DAPLYSINESYN-PWY	L-lysine biosynthesis I		0.633438	1	0.6334	ns	Wilcoxon	2815.07	1986.37	3628.89	767.776
DARABCATK12-PWY	D-arabinose degradation I		0.53723	1	0.5372	ns	Wilcoxon	29.1441	50.2068	38.8198	57.9612
DENITRIFICATION-PWY	nitrate reduction I (denitrification)		0.0671088	1	0.0671	ns	Wilcoxon	123.242	173.502	275.226	218.613
DENOVOPURINE2-PWY	superpathway of purine nucleotides de novo biosynthesis II		0.200026	1	0.2	ns	Wilcoxon	61.5165	100.651	392.706	548.715
DTDPRHAMSYN-PWY	dTDP-&beta;-L-rhamnose biosynthesis		0.828557	1	0.8286	ns	Wilcoxon	7882.27	1274.96	7955.05	1498.96
FAO-PWY	fatty acid &beta;-oxidation I (generic)		0.812416	1	0.8124	ns	Wilcoxon	648.691	1779.4	233.404	375.152
FASYN-ELONG-PWY	fatty acid elongation -- saturated		0.89675	1	0.8968	ns	Wilcoxon	4630.89	2465.81	4866.07	1262.13
FERMENTATION-PWY	mixed acid fermentation		0.119201	1	0.1192	ns	Wilcoxon	1108.61	1082.22	1810.43	448.398
FOLSYN-PWY	superpathway of tetrahydrofolate biosynthesis and salvage		0.592037	1	0.592	ns	Wilcoxon	1808.3	1891.48	2145.27	1420.58
FUC-RHAMCAT-PWY	superpathway of fucose and rhamnose degradation		0.962922	1	0.9629	ns	Wilcoxon	111.767	135.499	93.8808	122.791
FUCCAT-PWY	fucose degradation		0.816201	1	0.8162	ns	Wilcoxon	85.7473	109.769	110.593	170.991
GALACT-GLUCUROCAT-PWY	superpathway of hexuronide and hexuronate degradation		0.141203	1	0.1412	ns	Wilcoxon	23.352	38.9183	85.1663	85.7697
GALACTARDEG-PWY	D-galactarate degradation I		0.337008	1	0.337	ns	Wilcoxon	6.28115	12.6153	14.261	21.3323
GALACTITOLCAT-PWY	galactitol degradation		0.0903936	1	0.0904	ns	Wilcoxon	2.0886	5.90745	16.8939	21.8114
GALACTUROCAT-PWY	D-galacturonate degradation I		0.00143597	0.62	0.0014	**	Wilcoxon	36.3145	55.2624	266.331	160.718
GLCMANNANAUT-PWY	superpathway of N-acetylglucosamine, N-acetylmannosamine and N-acetylneuraminate degradation		0.761826	1	0.7618	ns	Wilcoxon	1541.28	913.977	1805.55	398.569
GLUCARDEG-PWY	D-glucarate degradation I		0.732798	1	0.7328	ns	Wilcoxon	16.0964	23.2872	17.9309	36.1511
GLUCARGALACTSUPER-PWY	superpathway of D-glucarate and D-galactarate degradation		0.337008	1	0.337	ns	Wilcoxon	6.28115	12.6153	14.261	21.3323
GLUCONEO-PWY	gluconeogenesis I		0.965401	1	0.9654	ns	Wilcoxon	3762.78	1750.21	3976.95	626.377
GLUCOSE1PMETAB-PWY	glucose and glucose-1-phosphate degradation		0.306625	1	0.3066	ns	Wilcoxon	2811.88	1937.72	3917.01	439.154
GLUCUROCAT-PWY	superpathway of &beta;-D-glucuronosides degradation		0.00841932	1	0.0084	**	Wilcoxon	69.7998	87.8274	252.183	154.085
GLUDEG-I-PWY	GABA shunt		0.00544901	1	0.0054	**	Wilcoxon	0	0	98.3759	119.982
GLUTORN-PWY	L-ornithine biosynthesis I		0.89675	1	0.8968	ns	Wilcoxon	3522.54	1824.18	3482.35	856.307
GLYCOCAT-PWY	glycogen degradation I		0.761826	1	0.7618	ns	Wilcoxon	1132.82	741.521	1046.26	508.021
GLYCOGENSYNTH-PWY	glycogen biosynthesis I (from ADP-D-Glucose)		0.203071	1	0.2031	ns	Wilcoxon	6092.78	807.609	5705.94	744.627
GLYCOL-GLYOXDEG-PWY	superpathway of glycol metabolism and degradation		0.497288	1	0.4973	ns	Wilcoxon	112.687	219.338	88.0212	105.599
GLYCOLYSIS-E-D	superpathway of glycolysis and the Entner-Doudoroff pathway		0.633438	1	0.6334	ns	Wilcoxon	2370.09	1337.29	2246.63	713.3
GLYCOLYSIS-TCA-GLYOX-BYPASS	superpathway of glycolysis, pyruvate dehydrogenase, TCA, and glyoxylate bypass		0.451932	1	0.4519	ns	Wilcoxon	19.5945	41.3168	5.07044	16.0341
GLYCOLYSIS	glycolysis I (from glucose 6-phosphate)		0.359934	1	0.3599	ns	Wilcoxon	5475.65	1120.43	4901.04	1096.64
GLYOXYLATE-BYPASS	glyoxylate cycle		0.474909	1	0.4749	ns	Wilcoxon	159.124	191.393	233.544	282.775
GOLPDLCAT-PWY	superpathway of glycerol degradation to 1,3-propanediol		0.274281	1	0.2743	ns	Wilcoxon	456.392	283.637	594.68	225.865
HEME-BIOSYNTHESIS-II-1	heme b biosynthesis V (aerobic)		0.633438	1	0.6334	ns	Wilcoxon	1434.51	1615.66	978.728	675.659
HEME-BIOSYNTHESIS-II	heme b biosynthesis I (aerobic)		1	1	1	ns	Wilcoxon	2312.6	1692.6	1975.62	374.906
HEMESYN2-PWY	heme b biosynthesis II (oxygen-independent)		0.828557	1	0.8286	ns	Wilcoxon	2036.49	1260.6	1930.48	825.031
HEXITOLDEGSUPER-PWY	superpathway of hexitol degradation (bacteria)		0.0903936	1	0.0904	ns	Wilcoxon	7.07276	20.0048	54.0067	68.7632
HISDEG-PWY	L-histidine degradation I		0.203071	1	0.2031	ns	Wilcoxon	3827.63	3570.36	4941.13	2080.34
HISTSYN-PWY	L-histidine biosynthesis		0.696467	1	0.6965	ns	Wilcoxon	4518.18	2383.41	5133.89	915.67
HOMOSER-METSYN-PWY	L-methionine biosynthesis I		0.688668	1	0.6887	ns	Wilcoxon	1093.41	1320.15	979.469	480.315
HSERMETANA-PWY	L-methionine biosynthesis III		0.101102	1	0.1011	ns	Wilcoxon	2726.42	1828.9	3859.06	984.582
ILEUSYN-PWY	L-isoleucine biosynthesis I (from threonine)		0.761826	1	0.7618	ns	Wilcoxon	5951.22	2432.7	6505.76	1292.99
KDO-NAGLIPASYN-PWY	superpathway of (Kdo)2-lipid A biosynthesis		0.153078	1	0.1531	ns	Wilcoxon	72.7834	97.0267	20.8474	44.3552
KETOGLUCONMET-PWY	ketogluconate metabolism		0.221793	1	0.2218	ns	Wilcoxon	105.147	217.5	156.148	249.875
LACTOSECAT-PWY	lactose and galactose degradation I		0.50494	1	0.5049	ns	Wilcoxon	1999.78	1582.63	1450.63	1030.84
LIPASYN-PWY	phospholipases		0.329076	1	0.3291	ns	Wilcoxon	16.4984	46.6645	119.6	227.372
MET-SAM-PWY	superpathway of S-adenosyl-L-methionine biosynthesis		0.755324	1	0.7553	ns	Wilcoxon	1526.08	1611.19	1639.92	656.935
METHANOGENESIS-PWY	methanogenesis from H2 and CO2		0.433848	1	0.4338	ns	Wilcoxon	0	0	6.6843	21.1376
METHGLYUT-PWY	superpathway of methylglyoxal degradation		0.449868	1	0.4499	ns	Wilcoxon	536.087	458.054	672.098	276.089
METSYN-PWY	superpathway of L-homoserine and L-methionine biosynthesis		0.688668	1	0.6887	ns	Wilcoxon	1491.88	1622.5	1534.94	651.318
NAD-BIOSYNTHESIS-II	NAD salvage pathway III (to nicotinamide riboside)		0.265728	1	0.2657	ns	Wilcoxon	223.574	233.386	359.112	247.758
NAGLIPASYN-PWY	lipid IVA biosynthesis (E. coli)		0.350597	1	0.3506	ns	Wilcoxon	1279.49	1375.68	1527.54	1076.16
NONMEVIPP-PWY	methylerythritol phosphate pathway I		0.828557	1	0.8286	ns	Wilcoxon	7918.33	3689.94	9036.73	1250.33
NONOXIPENT-PWY	pentose phosphate pathway (non-oxidative branch) I		0.359934	1	0.3599	ns	Wilcoxon	7964.14	2878.82	6921.16	647.209
OANTIGEN-PWY	O-antigen building blocks biosynthesis (E. coli)		1	1	1	ns	Wilcoxon	6793.99	1561.86	6431.97	562.636
ORNDEG-PWY	superpathway of ornithine degradation		0.393117	1	0.3931	ns	Wilcoxon	7.8731	22.2685	18.7614	32.6307
P101-PWY	ectoine biosynthesis		0.854802	1	0.8548	ns	Wilcoxon	446.709	1255.78	10.2107	21.8398
P105-PWY	TCA cycle IV (2-oxoglutarate decarboxylase)		0.421495	1	0.4215	ns	Wilcoxon	407.395	453.2	575.192	492.645
P108-PWY	pyruvate fermentation to propanoate I		0.116133	1	0.1161	ns	Wilcoxon	229.414	464.613	345.063	289.037
P122-PWY	heterolactic fermentation		0.0825271	1	0.0825	ns	Wilcoxon	480.236	687.96	716.069	316.681
P124-PWY	Bifidobacterium shunt		0.265728	1	0.2657	ns	Wilcoxon	1214.56	2036.57	1516.99	1331.42
P125-PWY	superpathway of (R,R)-butanediol biosynthesis		0.964546	1	0.9645	ns	Wilcoxon	562.664	703.895	365.537	313.006
P161-PWY	acetylene degradation (anaerobic)		0.89675	1	0.8968	ns	Wilcoxon	1471.83	1256.46	1264.45	800.215
P163-PWY	L-lysine fermentation to acetate and butanoate		0.893919	1	0.8939	ns	Wilcoxon	601.319	548.248	620.298	430.321
P164-PWY	purine nucleobases degradation I (anaerobic)		0.359934	1	0.3599	ns	Wilcoxon	2296.8	1791.3	2547.95	401.351
P185-PWY	formaldehyde assimilation III (dihydroxyacetone cycle)		0.828557	1	0.8286	ns	Wilcoxon	1547.23	861.302	1535.38	614.299
P221-PWY	octane oxidation		0.11729	1	0.1173	ns	Wilcoxon	6.48683	12.757	79.375	119.127
P23-PWY	reductive TCA cycle I		0.164029	1	0.164	ns	Wilcoxon	338.081	535.285	574.083	393.466
P4-PWY	superpathway of L-lysine, L-threonine and L-methionine biosynthesis I		0.449165	1	0.4492	ns	Wilcoxon	1641.07	1654.7	1834.02	500.253
P41-PWY	pyruvate fermentation to acetate and (S)-lactate I		0.01554	1	0.0155	*	Wilcoxon	6827.82	1334.67	5696.94	456.683
P42-PWY	incomplete reductive TCA cycle		0.315417	1	0.3154	ns	Wilcoxon	1226.64	896.919	1678.62	527.822
P441-PWY	superpathway of N-acetylneuraminate degradation		1	1	1	ns	Wilcoxon	2071.25	1071.89	2157.17	590.041
P461-PWY	hexitol fermentation to lactate, formate, ethanol and acetate		0.761826	1	0.7618	ns	Wilcoxon	974.614	836.627	848.456	492.645
P621-PWY	nylon-6 oligomer degradation		0.0326962	1	0.0327	*	Wilcoxon	2.46708	4.58754	41.7316	61.3683
PANTO-PWY	phosphopantothenate biosynthesis I		0.101102	1	0.1011	ns	Wilcoxon	6966.74	3014.93	5362.89	935.317
PANTOSYN-PWY	superpathway of coenzyme A biosynthesis I (bacteria)		0.696467	1	0.6965	ns	Wilcoxon	6707.74	1213.75	6496.97	881.099
PENTOSE-P-PWY	pentose phosphate pathway		0.315417	1	0.3154	ns	Wilcoxon	5110.77	1523.1	4231.87	574.633
PEPTIDOGLYCANSYN-PWY	peptidoglycan biosynthesis I (meso-diaminopimelate containing)		0.89675	1	0.8968	ns	Wilcoxon	10127.1	1903.94	10134	789.308
PHOSLIPSYN-PWY	superpathway of phospholipid biosynthesis I (bacteria)		0.572604	1	0.5726	ns	Wilcoxon	4842.93	860.436	4606.11	873.406
POLYAMINSYN3-PWY	superpathway of polyamine biosynthesis II		0.0451433	1	0.0451	*	Wilcoxon	176.327	204.192	364.537	168.419
POLYAMSYN-PWY	superpathway of polyamine biosynthesis I		0.196695	1	0.1967	ns	Wilcoxon	466.092	406.064	744.468	317.81
POLYISOPRENSYN-PWY	polyisoprenoid biosynthesis (E. coli)		0.761826	1	0.7618	ns	Wilcoxon	2493.85	861.853	2384.38	672.016
PPGPPMET-PWY	ppGpp metabolism		0.965401	1	0.9654	ns	Wilcoxon	3326.03	1592.49	3500.01	739.432
PROTOCATECHUATE-ORTHO-CLEAVAGE-PWY	protocatechuate degradation II (ortho-cleavage pathway)		0.536268	1	0.5363	ns	Wilcoxon	98.6144	262.923	12.8879	31.3207
PRPP-PWY	superpathway of histidine, purine, and pyrimidine biosynthesis		0.200026	1	0.2	ns	Wilcoxon	69.2161	112.961	383.314	526.391
PWY-1042	glycolysis IV		1	1	1	ns	Wilcoxon	9182.95	2722.37	9821.76	1183.55
PWY-1269	CMP-3-deoxy-D-manno-octulosonate biosynthesis		0.761826	1	0.7618	ns	Wilcoxon	2066.41	1216.28	2305.93	905.018
PWY-1622	formaldehyde assimilation I (serine pathway)		0.433848	1	0.4338	ns	Wilcoxon	0	0	6.99414	22.1174
PWY-181	photorespiration		0.433848	1	0.4338	ns	Wilcoxon	0	0	23.9483	75.7312
PWY-1861	formaldehyde assimilation II (assimilatory RuMP Cycle)		0.601613	1	0.6016	ns	Wilcoxon	756.915	2019.57	143.346	229.352
PWY-2201	folate transformations I		0.37178	1	0.3718	ns	Wilcoxon	1015.3	1355.15	1133.4	790.776
PWY-241	C4 photosynthetic carbon assimilation cycle, NADP-ME type		0.119775	1	0.1198	ns	Wilcoxon	1972.3	1396.32	2998.04	732.107
PWY-2941	L-lysine biosynthesis II		0.761826	1	0.7618	ns	Wilcoxon	3738.67	1750.1	3466.47	714.306
PWY-2942	L-lysine biosynthesis III		0.633438	1	0.6334	ns	Wilcoxon	7182.82	759.094	7348.31	916.337
PWY-3001	superpathway of L-isoleucine biosynthesis I		0.696467	1	0.6965	ns	Wilcoxon	4862.46	1267.1	5381.17	490.057
PWY-3661	glycine betaine degradation I		1	1	1	ns	Wilcoxon	2.65441	7.50781	5.47629	17.3175
PWY-3781	aerobic respiration I (cytochrome c)		0.101102	1	0.1011	ns	Wilcoxon	7091.11	9227.16	936.211	685.922
PWY-3801	sucrose degradation II (sucrose synthase)		0.433848	1	0.4338	ns	Wilcoxon	0	0	7.37854	23.333
PWY-3841	folate transformations II (plants)		0.514786	1	0.5148	ns	Wilcoxon	11703.3	2939.36	10587.8	1189.58
PWY-4041	&gamma;-glutamyl cycle		0.0451433	1	0.0451	*	Wilcoxon	235.5	261.922	529.974	237.947
PWY-4702	phytate degradation I		0.633898	1	0.6339	ns	Wilcoxon	60.0171	155.95	43.5825	77.806
PWY-4984	urea cycle		0.036698	1	0.0367	*	Wilcoxon	973.747	721.368	1678.79	596.611
PWY-5005	biotin biosynthesis II		0.37178	1	0.3718	ns	Wilcoxon	501.509	481.732	701.633	479.514
PWY-5022	4-aminobutanoate degradation V		0.00904324	1	0.009	**	Wilcoxon	47.7924	135.177	478.767	371.101
PWY-5028	L-histidine degradation II		0.464832	1	0.4648	ns	Wilcoxon	85.8539	217.196	32.0014	85.5468
PWY-5030	L-histidine degradation III		0.350597	1	0.3506	ns	Wilcoxon	3578.56	3303.64	4387.34	1223.8
PWY-5097	L-lysine biosynthesis VI		0.172814	1	0.1728	ns	Wilcoxon	4968.47	1371.52	5834.04	949.414
PWY-5100	pyruvate fermentation to acetate and lactate II		0.01554	1	0.0155	*	Wilcoxon	6827.82	1334.67	5696.94	456.683
PWY-5103	L-isoleucine biosynthesis III		0.761826	1	0.7618	ns	Wilcoxon	5919.47	2021.87	6270.6	1124.75
PWY-5104	L-isoleucine biosynthesis IV		0.632173	1	0.6322	ns	Wilcoxon	9.90799	28.024	55.9061	125.822
PWY-5121	superpathway of geranylgeranyl diphosphate biosynthesis II (via MEP)		0.965401	1	0.9654	ns	Wilcoxon	3415.26	1605.87	3621.8	844.36
PWY-5130	2-oxobutanoate degradation I		0.350597	1	0.3506	ns	Wilcoxon	856.527	704.002	1093.68	357.464
PWY-5136	fatty acid &beta;-oxidation II (plant peroxisome)		0.753336	1	0.7533	ns	Wilcoxon	919.032	2202.7	361.213	513.911
PWY-5138	fatty acid &beta;-oxidation IV (unsaturated, even number)		0.812416	1	0.8124	ns	Wilcoxon	455.829	1266.47	155.501	255.755
PWY-5154	L-arginine biosynthesis III (via N-acetyl-L-citrulline)		0.893919	1	0.8939	ns	Wilcoxon	964.248	1030.69	729.518	317.441
PWY-5188	tetrapyrrole biosynthesis I (from glutamate)		0.633438	1	0.6334	ns	Wilcoxon	3643.73	1241.26	3815.02	803.857
PWY-5189	tetrapyrrole biosynthesis II (from glycine)		0.572604	1	0.5726	ns	Wilcoxon	2458.01	1024.6	2836.72	759.575
PWY-5198	factor 420 biosynthesis II (mycobacteria)		0.393117	1	0.3931	ns	Wilcoxon	6.99833	19.7943	22.295	44.6604
PWY-5209	methyl-coenzyme M oxidation to CO2		0.393117	1	0.3931	ns	Wilcoxon	9.2136	26.06	32.5881	65.9498
PWY-5265	peptidoglycan biosynthesis II (staphylococci)		0.264558	1	0.2646	ns	Wilcoxon	370.247	601.095	754.754	1141.85
PWY-5345	superpathway of L-methionine biosynthesis (by sulfhydrylation)		0.119201	1	0.1192	ns	Wilcoxon	1013.76	1235.16	1610.77	629.005
PWY-5347	superpathway of L-methionine biosynthesis (transsulfuration)		0.755324	1	0.7553	ns	Wilcoxon	1491	1609.85	1592.6	653.838
PWY-5367	petroselinate biosynthesis		0.624884	1	0.6249	ns	Wilcoxon	496.789	578.465	479.136	307.571
PWY-5384	sucrose degradation IV (sucrose phosphorylase)		0.350597	1	0.3506	ns	Wilcoxon	1211.03	1260.56	1497.48	1085.1
PWY-5392	reductive TCA cycle II		0.0790718	1	0.0791	ns	Wilcoxon	43.8089	83.8858	160.134	169.53
PWY-5417	catechol degradation III (ortho-cleavage pathway)		0.195957	1	0.196	ns	Wilcoxon	4.09065	11.5701	39.571	68.0387
PWY-5419	catechol degradation to 2-hydroxypentadienoate II		0.433848	1	0.4338	ns	Wilcoxon	0	0	1.27582	4.0345
PWY-5431	aromatic compounds degradation via &beta;-ketoadipate		0.195957	1	0.196	ns	Wilcoxon	4.09065	11.5701	39.571	68.0387
PWY-5464	superpathway of cytosolic glycolysis (plants), pyruvate dehydrogenase and TCA cycle		0.341976	1	0.342	ns	Wilcoxon	335.485	432.685	453.583	294.56
PWY-5484	glycolysis II (from fructose 6-phosphate)		0.408245	1	0.4082	ns	Wilcoxon	4909.23	989.029	4503.94	950.714
PWY-5497	purine nucleobases degradation II (anaerobic)		0.26647	1	0.2665	ns	Wilcoxon	531.989	581.706	615.316	298.874
PWY-5505	L-glutamate and L-glutamine biosynthesis		0.0571558	1	0.0572	ns	Wilcoxon	3.62977	6.86296	45.6063	71.2738
PWY-5514	UDP-N-acetyl-D-galactosamine biosynthesis II		0.374024	1	0.374	ns	Wilcoxon	4.81445	9.00649	1.02551	3.24295
PWY-5531	3,8-divinyl-chlorophyllide a biosynthesis II (anaerobic)		1	1	1	ns	Wilcoxon	2.58544	7.31272	10.6196	33.5821
PWY-561	superpathway of glyoxylate cycle and fatty acid degradation		0.0942245	1	0.0942	ns	Wilcoxon	32.7194	54.636	146.554	169.57
PWY-5656	mannosylglycerate biosynthesis I		0.433848	1	0.4338	ns	Wilcoxon	0	0	2.10748	6.66444
PWY-5659	GDP-mannose biosynthesis		0.0545272	1	0.0545	ns	Wilcoxon	2747.51	1330.32	3729.86	617.801
PWY-5667	CDP-diacylglycerol biosynthesis I		0.121989	1	0.122	ns	Wilcoxon	7354.75	1178.45	6498.63	1504.45
PWY-5675	nitrate reduction V (assimilatory)		0.0231818	1	0.0232	*	Wilcoxon	31.4176	39.8784	181.657	197.933
PWY-5676	acetyl-CoA fermentation to butanoate II		0.572604	1	0.5726	ns	Wilcoxon	902.375	808.709	651.807	415.437
PWY-5677	succinate fermentation to butanoate		0.0586305	1	0.0586	ns	Wilcoxon	0	0	8.23458	11.1084
PWY-5686	UMP biosynthesis I		0.965401	1	0.9654	ns	Wilcoxon	11032.3	1394.05	10985.6	1206.34
PWY-5690	TCA cycle II (plants and fungi)		0.0656851	1	0.0657	ns	Wilcoxon	241.217	288.692	518.872	315.256
PWY-5695	inosine 5'-phosphate degradation		0.828557	1	0.8286	ns	Wilcoxon	8972.02	4032.09	9841.23	810.596
PWY-5705	allantoin degradation to glyoxylate III		0.870756	1	0.8708	ns	Wilcoxon	8.92843	25.2534	0.646421	2.04416
PWY-5723	Rubisco shunt		0.761826	1	0.7618	ns	Wilcoxon	1319.27	1569.33	1048.32	317.336
PWY-5747	2-methylcitrate cycle II		0.73242	1	0.7324	ns	Wilcoxon	5.53691	15.6608	15.7766	40.9333
PWY-5837	2-carboxy-1,4-naphthoquinol biosynthesis		0.755691	1	0.7557	ns	Wilcoxon	747.979	787.308	718.611	589.281
PWY-5838	superpathway of menaquinol-8 biosynthesis I		0.824123	1	0.8241	ns	Wilcoxon	980.409	893.449	824.423	645.88
PWY-5840	superpathway of menaquinol-7 biosynthesis		0.824123	1	0.8241	ns	Wilcoxon	1432.66	1181.17	1467.38	828.782
PWY-5845	superpathway of menaquinol-9 biosynthesis		0.107511	1	0.1075	ns	Wilcoxon	60.7022	138.125	393.388	567.299
PWY-5850	superpathway of menaquinol-6 biosynthesis		0.314305	1	0.3143	ns	Wilcoxon	49.1251	138.947	0	0
PWY-5855	ubiquinol-7 biosynthesis (early decarboxylation)		0.50494	1	0.5049	ns	Wilcoxon	1259.58	1882.72	619.484	639.81
PWY-5860	superpathway of demethylmenaquinol-6 biosynthesis I		0.314305	1	0.3143	ns	Wilcoxon	33.5866	94.9973	0	0
PWY-5861	superpathway of demethylmenaquinol-8 biosynthesis I		0.824123	1	0.8241	ns	Wilcoxon	722.832	683.656	605.032	515.043
PWY-5862	superpathway of demethylmenaquinol-9 biosynthesis		0.107511	1	0.1075	ns	Wilcoxon	41.3395	94.3937	282.89	416.746
PWY-5896	superpathway of menaquinol-10 biosynthesis		0.314305	1	0.3143	ns	Wilcoxon	49.1251	138.947	0	0
PWY-5897	superpathway of menaquinol-11 biosynthesis		0.755691	1	0.7557	ns	Wilcoxon	1470.72	1317.2	1447.55	884.098
PWY-5898	superpathway of menaquinol-12 biosynthesis		0.755691	1	0.7557	ns	Wilcoxon	1470.72	1317.2	1447.55	884.098
PWY-5899	superpathway of menaquinol-13 biosynthesis		0.755691	1	0.7557	ns	Wilcoxon	1470.72	1317.2	1447.55	884.098
PWY-5910	superpathway of geranylgeranyldiphosphate biosynthesis I (via mevalonate)		0.893755	1	0.8938	ns	Wilcoxon	555.798	488.965	670.576	313.967
PWY-5913	partial TCA cycle (obligate autotrophs)		0.514786	1	0.5148	ns	Wilcoxon	2048.11	1996.95	1877.22	597.422
PWY-5918	superpathway of heme b biosynthesis from glutamate		0.203071	1	0.2031	ns	Wilcoxon	2418.51	1398.58	2588.19	529.373
PWY-5920	superpathway of heme b biosynthesis from glycine		0.172814	1	0.1728	ns	Wilcoxon	1271.91	1425.14	1330.77	569.725
PWY-5941	glycogen degradation II		0.514786	1	0.5148	ns	Wilcoxon	5758.58	2626.53	6723.66	671.051
PWY-5971	palmitate biosynthesis (type II fatty acid synthase)		0.398372	1	0.3984	ns	Wilcoxon	3332.72	2446.73	4324.72	1100.09
PWY-5972	stearate biosynthesis I (animals)		1	1	1	ns	Wilcoxon	0.766783	2.16879	3.76084	11.8928
PWY-5973	cis-vaccenate biosynthesis		0.459756	1	0.4598	ns	Wilcoxon	5822.22	2463.34	5961.54	1449.35
PWY-5981	CDP-diacylglycerol biosynthesis III		0.0266466	1	0.0266	*	Wilcoxon	2886.24	626.972	1835.41	856.324
PWY-5989	stearate biosynthesis II (bacteria and plants)		0.696467	1	0.6965	ns	Wilcoxon	3734.58	1924.08	4199.56	866.838
PWY-5994	palmitate biosynthesis (type I fatty acid synthase)		0.433848	1	0.4338	ns	Wilcoxon	0	0	6.99234	22.1117
PWY-6121	5-aminoimidazole ribonucleotide biosynthesis I		0.828557	1	0.8286	ns	Wilcoxon	9927.19	2555.02	9150.92	849.371
PWY-6122	5-aminoimidazole ribonucleotide biosynthesis II		0.828557	1	0.8286	ns	Wilcoxon	10591.9	3183.28	9624.23	1111.43
PWY-6123	inosine-5'-phosphate biosynthesis I		0.633438	1	0.6334	ns	Wilcoxon	9983.23	2759.97	9056.42	913.544
PWY-6124	inosine-5'-phosphate biosynthesis II		0.761826	1	0.7618	ns	Wilcoxon	9740.56	2868.61	8773.24	940.355
PWY-6125	superpathway of guanosine nucleotides de novo biosynthesis II		0.020522	1	0.0205	*	Wilcoxon	7679.11	848.958	6797.98	689.23
PWY-6126	superpathway of adenosine nucleotides de novo biosynthesis II		0.101102	1	0.1011	ns	Wilcoxon	9097.13	1303.7	8247.48	740.231
PWY-6138	CMP-N-acetylneuraminate biosynthesis I (eukaryotes)		0.0283259	1	0.0283	*	Wilcoxon	0	0	26.9004	36.9585
PWY-6143	CMP-pseudaminate biosynthesis		0.433848	1	0.4338	ns	Wilcoxon	0	0	3.55752	11.2499
PWY-6147	6-hydroxymethyl-dihydropterin diphosphate biosynthesis I		0.572604	1	0.5726	ns	Wilcoxon	6078.14	1583.36	6505.86	692.236
PWY-6151	S-adenosyl-L-methionine salvage I		0.121989	1	0.122	ns	Wilcoxon	9163.2	1501.24	8021.52	673.693
PWY-6160	3-dehydroquinate biosynthesis II (archaea)		0.427343	1	0.4273	ns	Wilcoxon	12.2122	30.2816	30.3391	56.8233
PWY-6163	chorismate biosynthesis from 3-dehydroquinate		0.828557	1	0.8286	ns	Wilcoxon	8960.77	1401.2	9014.74	848.561
PWY-6165	chorismate biosynthesis II (archaea)		0.427343	1	0.4273	ns	Wilcoxon	32.0229	79.2478	79.0902	147.569
PWY-6167	flavin biosynthesis II (archaea)		0.73242	1	0.7324	ns	Wilcoxon	20.6165	58.3123	55.2844	154.082
PWY-6168	flavin biosynthesis III (fungi)		0.285404	1	0.2854	ns	Wilcoxon	117.534	332.438	273.339	588.385
PWY-6174	mevalonate pathway II (haloarchaea)		0.237719	1	0.2377	ns	Wilcoxon	9.8731	27.9253	65.3393	127.514
PWY-6182	superpathway of salicylate degradation		1	1	1	ns	Wilcoxon	1.7896	5.06175	11.1477	35.2521
PWY-6185	4-methylcatechol degradation (ortho cleavage)		1	1	1	ns	Wilcoxon	1.43444	4.0572	10.0635	31.8236
PWY-6215	4-chlorobenzoate degradation		0.222376	1	0.2224	ns	Wilcoxon	0	0	1.76149	3.93877
PWY-621	sucrose degradation III (sucrose invertase)		0.306625	1	0.3066	ns	Wilcoxon	897.377	871.283	1358.84	1161.39
PWY-622	starch biosynthesis		0.761826	1	0.7618	ns	Wilcoxon	2032.14	1426.41	2184.47	932.781
PWY-6269	superpathway of adenosylcobalamin salvage from cobinamide II		0.147609	1	0.1476	ns	Wilcoxon	288.548	567.379	309.608	243.362
PWY-6270	isoprene biosynthesis I		0.761826	1	0.7618	ns	Wilcoxon	6101.09	2830.74	6304.51	566.87
PWY-6277	superpathway of 5-aminoimidazole ribonucleotide biosynthesis		0.828557	1	0.8286	ns	Wilcoxon	10591.9	3183.28	9624.23	1111.43
PWY-6282	palmitoleate biosynthesis I (from (5Z)-dodec-5-enoate)		0.761826	1	0.7618	ns	Wilcoxon	4185.6	2281.27	4532.2	1236.89
PWY-6284	superpathway of unsaturated fatty acids biosynthesis (E. coli)		0.563373	1	0.5634	ns	Wilcoxon	1196.32	1263.92	1326.07	704.581
PWY-6285	superpathway of fatty acids biosynthesis (E. coli)		0.421495	1	0.4215	ns	Wilcoxon	1545.12	1737.31	1923.12	1044.3
PWY-6292	superpathway of L-cysteine biosynthesis (mammalian)		0.563373	1	0.5634	ns	Wilcoxon	916.85	737.236	741.221	348.406
PWY-6293	superpathway of L-cysteine biosynthesis (fungi)		0.693899	1	0.6939	ns	Wilcoxon	6.34605	12.2608	31.0371	66.5513
PWY-6305	superpathway of putrescine biosynthesis		0.0451433	1	0.0451	*	Wilcoxon	465.156	425.037	924.781	365.614
PWY-6307	L-tryptophan degradation X (mammalian, via tryptamine)		0.769802	1	0.7698	ns	Wilcoxon	75.0125	155.92	46.5935	63.9875
PWY-6309	L-tryptophan degradation XI (mammalian, via kynurenine)		0.433848	1	0.4338	ns	Wilcoxon	0	0	6.51665	20.6075
PWY-6313	serotonin degradation		0.769802	1	0.7698	ns	Wilcoxon	55.5699	115.682	34.8297	46.3131
PWY-6317	D-galactose degradation I (Leloir pathway)		0.0342794	1	0.0343	*	Wilcoxon	4992.1	1409.56	3696.12	621.243
PWY-6328	L-lysine degradation X		0.122194	1	0.1222	ns	Wilcoxon	29.2288	74.7015	0	0
PWY-6349	CDP-archaeol biosynthesis		0.237719	1	0.2377	ns	Wilcoxon	6.2368	17.6403	33.6627	54.8073
PWY-6350	archaetidylinositol biosynthesis		0.393117	1	0.3931	ns	Wilcoxon	5.9481	16.8238	22.2313	42.1102
PWY-6353	purine nucleotides degradation II (aerobic)		0.50494	1	0.5049	ns	Wilcoxon	3267.31	2348.58	3115.98	1204.11
PWY-6385	peptidoglycan biosynthesis III (mycobacteria)		0.572604	1	0.5726	ns	Wilcoxon	9859.25	1856.88	9756.58	484.351
PWY-6386	UDP-N-acetylmuramoyl-pentapeptide biosynthesis II (lysine-containing)		0.965401	1	0.9654	ns	Wilcoxon	10251.8	1962.73	10247.8	806.092
PWY-6387	UDP-N-acetylmuramoyl-pentapeptide biosynthesis I (meso-diaminopimelate containing)		0.89675	1	0.8968	ns	Wilcoxon	10154.3	1921.8	10184.5	816.643
PWY-6396	superpathway of 2,3-butanediol biosynthesis		0.222376	1	0.2224	ns	Wilcoxon	0	0	25.1315	68.6232
PWY-6435	4-hydroxybenzoate biosynthesis III (plants)		0.329076	1	0.3291	ns	Wilcoxon	1.28271	3.62806	7.57772	13.1458
PWY-6467	Kdo transfer to lipid IVA III (Chlamydia)		0.345819	1	0.3458	ns	Wilcoxon	487.897	770.265	655.402	445.865
PWY-6470	peptidoglycan biosynthesis V (&beta;-lactam resistance)		0.112401	1	0.1124	ns	Wilcoxon	6.95488	19.6714	55.9022	96.0234
PWY-6471	peptidoglycan biosynthesis IV (Enterococcus faecium)		0.433848	1	0.4338	ns	Wilcoxon	0	0	32.7179	103.463
PWY-6486	D-galacturonate degradation II		0.433848	1	0.4338	ns	Wilcoxon	0	0	3.54832	11.2208
PWY-6501	D-glucuronate degradation II		0.222376	1	0.2224	ns	Wilcoxon	0	0	4.2561	11.3184
PWY-6507	4-deoxy-L-threo-hex-4-enopyranuronate degradation		0.459756	1	0.4598	ns	Wilcoxon	717.423	702.163	735.843	324.509
PWY-6519	8-amino-7-oxononanoate biosynthesis I		0.14571	1	0.1457	ns	Wilcoxon	2208.72	1973.55	3096.38	928.919
PWY-6524	lychnose and isolychnose biosynthesis		0.433848	1	0.4338	ns	Wilcoxon	0	0	2.20564	6.97485
PWY-6527	stachyose degradation		0.121989	1	0.122	ns	Wilcoxon	4199.9	1290.9	3271.47	551.572
PWY-6545	pyrimidine deoxyribonucleotides de novo biosynthesis III		0.00292844	1	0.0029	**	Wilcoxon	26.0526	73.688	512.108	498.963
PWY-6549	L-glutamine biosynthesis III		0.0967137	1	0.0967	ns	Wilcoxon	347.954	414.524	687.89	390.42
PWY-6562	norspermidine biosynthesis		0.235404	1	0.2354	ns	Wilcoxon	62.9885	137.411	277.812	410.633
PWY-6565	superpathway of polyamine biosynthesis III		0.314305	1	0.3143	ns	Wilcoxon	6.63561	18.7683	0	0
PWY-6588	pyruvate fermentation to acetone		0.563373	1	0.5634	ns	Wilcoxon	766.615	647.037	913.564	409.456
PWY-6590	superpathway of Clostridium acetobutylicum acidogenic fermentation		0.0903738	1	0.0904	ns	Wilcoxon	78.8438	140.024	337.979	460.276
PWY-6595	superpathway of guanosine nucleotides degradation (plants)		0.0984701	1	0.0985	ns	Wilcoxon	104.336	170.871	253.71	321.596
PWY-6606	guanosine nucleotides degradation II		0.563373	1	0.5634	ns	Wilcoxon	1990.63	1456.37	1886.28	873.959
PWY-6607	guanosine nucleotides degradation I		0.0984701	1	0.0985	ns	Wilcoxon	105.794	174.034	258.872	336.534
PWY-6608	guanosine nucleotides degradation III		1	1	1	ns	Wilcoxon	3232.29	2514.65	3243.14	764.749
PWY-6609	adenine and adenosine salvage III		0.172814	1	0.1728	ns	Wilcoxon	12545.6	4818.74	10012.2	1424.94
PWY-6612	superpathway of tetrahydrofolate biosynthesis		0.592037	1	0.592	ns	Wilcoxon	1408.28	1543.07	1612.1	1145.16
PWY-6628	superpathway of L-phenylalanine biosynthesis		0.828557	1	0.8286	ns	Wilcoxon	5411.19	2221.5	6161.17	658.523
PWY-6630	superpathway of L-tyrosine biosynthesis		0.121989	1	0.122	ns	Wilcoxon	4502.18	2077.57	5803.26	461.364
PWY-6700	queuosine biosynthesis I (de novo)		1	1	1	ns	Wilcoxon	9085.93	2282.48	8776.65	1504.77
PWY-6703	preQ0 biosynthesis		0.572604	1	0.5726	ns	Wilcoxon	4602.9	824.204	4745.07	271.448
PWY-6731	starch degradation III		0.306446	1	0.3064	ns	Wilcoxon	72.2212	117.158	283.519	484.877
PWY-6748	nitrate reduction VII (denitrification)		0.750865	1	0.7509	ns	Wilcoxon	17.4066	28.4669	16.0546	36.881
PWY-6749	CMP-legionaminate biosynthesis I		0.560512	1	0.5605	ns	Wilcoxon	15.034	34.7801	37.7877	81.4214
PWY-6803	phosphatidylcholine acyl editing		0.408245	1	0.4082	ns	Wilcoxon	1058.15	1255.79	991.853	669.846
PWY-6823	molybdopterin biosynthesis		0.203071	1	0.2031	ns	Wilcoxon	3464.02	963.343	4009.55	777.085
PWY-6857	retinol biosynthesis		0.433848	1	0.4338	ns	Wilcoxon	0	0	14.1173	44.6428
PWY-6859	all-trans-farnesol biosynthesis		0.828557	1	0.8286	ns	Wilcoxon	1833.5	735.473	1742.7	608.001
PWY-6876	isopropanol biosynthesis (engineered)		0.157246	1	0.1572	ns	Wilcoxon	10.0245	24.6214	45.8246	69.7104
PWY-6895	superpathway of thiamine diphosphate biosynthesis II		0.886775	1	0.8868	ns	Wilcoxon	234.963	344.637	191.101	269.327
PWY-6897	thiamine diphosphate salvage II		0.172814	1	0.1728	ns	Wilcoxon	3781.25	1692.46	4766.57	583.577
PWY-6901	superpathway of glucose and xylose degradation		1	1	1	ns	Wilcoxon	2519.56	1220.34	2633.67	439.032
PWY-6902	chitin degradation II (Vibrio)		0.0719937	1	0.072	ns	Wilcoxon	1.76976	5.00564	66.7397	149.375
PWY-6922	L-N&delta;-acetylornithine biosynthesis		0.0291546	1	0.0292	*	Wilcoxon	389.402	423.658	885.738	389.426
PWY-6936	seleno-amino acid biosynthesis (plants)		0.89675	1	0.8968	ns	Wilcoxon	4203.81	2882.32	5065.03	992.398
PWY-6961	L-ascorbate degradation II (bacterial, aerobic)		0.669387	1	0.6694	ns	Wilcoxon	35.385	75.6411	9.02232	19.1222
PWY-6969	TCA cycle V (2-oxoglutarate synthase)		0.00854701	1	0.0085	**	Wilcoxon	1891.45	1235.44	3257.34	665.255
PWY-7009	2,2'-dihydroxybiphenyl degradation		0.433848	1	0.4338	ns	Wilcoxon	0	0	0.82359	2.60442
PWY-7013	(S)-propane-1,2-diol degradation		0.236985	1	0.237	ns	Wilcoxon	1401.86	863.86	1068.67	565.125
PWY-702	L-methionine biosynthesis II		0.89675	1	0.8968	ns	Wilcoxon	2803.31	1920.45	2816.02	1214.18
PWY-7031	protein N-glycosylation (bacterial)		1	1	1	ns	Wilcoxon	14.5219	30.1371	17.3212	38.6712
PWY-7090	UDP-2,3-diacetamido-2,3-dideoxy-&alpha;-D-mannuronate biosynthesis		0.46418	1	0.4642	ns	Wilcoxon	5.7713	16.3237	13.1251	28.4914
PWY-7094	fatty acid salvage		0.433848	1	0.4338	ns	Wilcoxon	0	0	3.86241	12.214
PWY-7111	pyruvate fermentation to isobutanol (engineered)		0.828557	1	0.8286	ns	Wilcoxon	5626.95	2357.9	6349.56	1156.07
PWY-7115	C4 photosynthetic carbon assimilation cycle, NAD-ME type		0.0830041	1	0.083	ns	Wilcoxon	970.689	819.202	1494.71	521.298
PWY-7117	C4 photosynthetic carbon assimilation cycle, PEPCK type		0.26647	1	0.2665	ns	Wilcoxon	1960.08	1497.61	2721.31	755.042
PWY-7118	chitin deacetylation		0.164029	1	0.164	ns	Wilcoxon	121.187	218.599	235.16	261.344
PWY-7159	3,8-divinyl-chlorophyllide a biosynthesis III (aerobic, light independent)		0.632173	1	0.6322	ns	Wilcoxon	2.66211	7.52959	14.6137	35.1425
PWY-7184	pyrimidine deoxyribonucleotides de novo biosynthesis I		0.00292844	1	0.0029	**	Wilcoxon	26.3953	74.657	532.27	521.947
PWY-7187	pyrimidine deoxyribonucleotides de novo biosynthesis II		0.200026	1	0.2	ns	Wilcoxon	17.9403	29.3997	123.425	174.577
PWY-7196	superpathway of pyrimidine ribonucleosides salvage		0.0283259	1	0.0283	*	Wilcoxon	0	0	134.39	167.342
PWY-7197	pyrimidine deoxyribonucleotide phosphorylation		0.14571	1	0.1457	ns	Wilcoxon	5866.2	2252.3	4822.64	544.206
PWY-7198	pyrimidine deoxyribonucleotides de novo biosynthesis IV		0.633438	1	0.6334	ns	Wilcoxon	3611.97	1894.66	4130.88	1075.36
PWY-7199	pyrimidine deoxyribonucleosides salvage		0.203071	1	0.2031	ns	Wilcoxon	8581.24	2473.89	7319.12	955.45
PWY-7200	superpathway of pyrimidine deoxyribonucleoside salvage		0.0967137	1	0.0967	ns	Wilcoxon	820.192	1470.7	1479.67	1198.67
PWY-7204	pyridoxal 5'-phosphate salvage II (plants)		0.433848	1	0.4338	ns	Wilcoxon	0	0	1.15577	3.65487
PWY-7208	superpathway of pyrimidine nucleobases salvage		0.121989	1	0.122	ns	Wilcoxon	7979.63	4159.6	6146.48	629.642
PWY-7209	superpathway of pyrimidine ribonucleosides degradation		0.01288	1	0.0129	*	Wilcoxon	0	0	89.5641	220.242
PWY-7210	pyrimidine deoxyribonucleotides biosynthesis from CTP		0.00292844	1	0.0029	**	Wilcoxon	29.1552	82.4635	575.377	558.548
PWY-7211	superpathway of pyrimidine deoxyribonucleotides de novo biosynthesis		0.00292844	1	0.0029	**	Wilcoxon	46.825	132.441	683.188	670.633
PWY-7220	adenosine deoxyribonucleotides de novo biosynthesis II		0.0342794	1	0.0343	*	Wilcoxon	8274.03	5150.02	5809.12	728.676
PWY-7221	guanosine ribonucleotides de novo biosynthesis		0.274281	1	0.2743	ns	Wilcoxon	11047.1	1531.97	10377.3	1077.61
PWY-7222	guanosine deoxyribonucleotides de novo biosynthesis II		0.0342794	1	0.0343	*	Wilcoxon	8274.03	5150.02	5809.12	728.676
PWY-7228	superpathway of guanosine nucleotides de novo biosynthesis I		0.0266466	1	0.0266	*	Wilcoxon	8888.24	2096.91	7490.9	713.096
PWY-7229	superpathway of adenosine nucleotides de novo biosynthesis I		0.236985	1	0.237	ns	Wilcoxon	10192.7	959.311	9694.59	840.169
PWY-7234	inosine-5'-phosphate biosynthesis III		0.14571	1	0.1457	ns	Wilcoxon	6408.51	3686.34	4237.44	1138.03
PWY-7237	myo-, chiro- and scyllo-inositol degradation		0.374024	1	0.374	ns	Wilcoxon	214.4	401.658	54.2367	171.512
PWY-7238	sucrose biosynthesis II		0.459756	1	0.4598	ns	Wilcoxon	6783.43	1880.53	7722.31	1089.06
PWY-7242	D-fructuronate degradation		0.0830041	1	0.083	ns	Wilcoxon	440.44	503.743	664.533	252.035
PWY-724	superpathway of L-lysine, L-threonine and L-methionine biosynthesis II		0.0545272	1	0.0545	ns	Wilcoxon	4750.94	1202.11	5836.36	823.564
PWY-7254	TCA cycle VII (acetate-producers)		0.0995228	1	0.0995	ns	Wilcoxon	323.601	291.403	707.704	404.707
PWY-7268	cytosolic NADPH production (yeast)		0.866054	1	0.8661	ns	Wilcoxon	134.931	374.093	23.9747	44.209
PWY-7269	mitochondrial NADPH production (yeast)		0.866054	1	0.8661	ns	Wilcoxon	95.2657	264.409	16.1484	29.825
PWY-7282	4-amino-2-methyl-5-diphosphomethylpyrimidine biosynthesis II		0.0831391	1	0.0831	ns	Wilcoxon	2660.09	1416.09	3757.53	641.177
PWY-7286	7-(3-amino-3-carboxypropyl)-wyosine biosynthesis		0.222376	1	0.2224	ns	Wilcoxon	0	0	13.6366	39.6844
PWY-7315	dTDP-N-acetylthomosamine biosynthesis		0.314305	1	0.3143	ns	Wilcoxon	1.9618	5.54881	0	0
PWY-7316	dTDP-N-acetylviosamine biosynthesis		0.73242	1	0.7324	ns	Wilcoxon	8.59732	24.3169	22.0283	66.2273
PWY-7323	superpathway of GDP-mannose-derived O-antigen building blocks biosynthesis		0.624884	1	0.6249	ns	Wilcoxon	716.742	823.027	794.909	443.455
PWY-7328	superpathway of UDP-glucose-derived O-antigen building blocks biosynthesis		0.449868	1	0.4499	ns	Wilcoxon	2041.98	1451.42	2689.11	934.425
PWY-7332	superpathway of UDP-N-acetylglucosamine-derived O-antigen building blocks biosynthesis		0.632173	1	0.6322	ns	Wilcoxon	10.757	30.4255	34.1212	77.5476
PWY-7340	9-cis, 11-trans-octadecadienoyl-CoA degradation (isomerase-dependent, yeast)		1	1	1	ns	Wilcoxon	0.63365	1.79223	1.67208	5.28758
PWY-7345	superpathway of anaerobic sucrose degradation		0.563373	1	0.5634	ns	Wilcoxon	1972.93	1471.62	2427.3	901.734
PWY-7356	thiamine diphosphate salvage IV (yeast)		0.893919	1	0.8939	ns	Wilcoxon	1216.5	1036.6	1284.37	667.973
PWY-7357	thiamine phosphate formation from pyrithiamine and oxythiamine (yeast)		0.203071	1	0.2031	ns	Wilcoxon	3693.8	1683.57	4705.52	812.747
PWY-7371	1,4-dihydroxy-6-naphthoate biosynthesis II		0.0291546	1	0.0292	*	Wilcoxon	268.731	278.377	718.383	517.841
PWY-7374	1,4-dihydroxy-6-naphthoate biosynthesis I		0.00510609	1	0.0051	**	Wilcoxon	11.5782	32.7481	246.097	224.932
PWY-7376	cob(II)yrinate a,c-diamide biosynthesis II (late cobalt incorporation)		0.235404	1	0.2354	ns	Wilcoxon	20.7758	39.3423	195.701	353.856
PWY-7383	anaerobic energy metabolism (invertebrates, cytosol)		0.236985	1	0.237	ns	Wilcoxon	3141.77	1059.97	2678.68	541.514
PWY-7384	anaerobic energy metabolism (invertebrates, mitochondrial)		0.433848	1	0.4338	ns	Wilcoxon	0	0	2.52306	7.97862
PWY-7388	octanoyl-[acyl-carrier protein] biosynthesis (mitochondria, yeast)		0.769802	1	0.7698	ns	Wilcoxon	161.306	343.58	85.4399	121.082
PWY-7389	superpathway of anaerobic energy metabolism (invertebrates)		0.433848	1	0.4338	ns	Wilcoxon	0	0	4.06159	12.8439
PWY-7391	isoprene biosynthesis II (engineered)		0.226795	1	0.2268	ns	Wilcoxon	46.3397	73.6794	106.254	104.573
PWY-7392	taxadiene biosynthesis (engineered)		0.89675	1	0.8968	ns	Wilcoxon	2714.98	1532.88	3041.2	783.518
PWY-7396	butanol and isobutanol biosynthesis (engineered)		0.433848	1	0.4338	ns	Wilcoxon	0	0	4.82403	15.2549
PWY-7400	L-arginine biosynthesis IV (archaebacteria)		0.893755	1	0.8938	ns	Wilcoxon	2078.34	2123.23	2293.03	850.953
PWY-7431	aromatic biogenic amine degradation (bacteria)		0.696405	1	0.6964	ns	Wilcoxon	77.9569	173.828	46.4512	63.9737
PWY-7434	terminal O-glycans residues modification (via type 2 precursor disaccharide)		0.632173	1	0.6322	ns	Wilcoxon	0.572237	1.61853	10.7481	28.9052
PWY-7456	&beta;-(1,4)-mannan degradation		0.142425	1	0.1424	ns	Wilcoxon	594.989	483.517	1026.3	659.139
PWY-7560	methylerythritol phosphate pathway II		0.514786	1	0.5148	ns	Wilcoxon	6025.32	2763.69	6052.93	557.979
PWY-7616	methanol oxidation to carbon dioxide		0.433848	1	0.4338	ns	Wilcoxon	0	0	1.79281	5.66936
PWY-7663	gondoate biosynthesis (anaerobic)		0.101102	1	0.1011	ns	Wilcoxon	6996.45	1926.95	5620.47	1392.3
PWY-7664	oleate biosynthesis IV (anaerobic)		0.828557	1	0.8286	ns	Wilcoxon	4476.78	2415.96	4778.18	1264.62
PWY-7761	NAD salvage pathway II (PNC IV cycle)		0.0995228	1	0.0995	ns	Wilcoxon	663.816	633.192	1234.8	641.968
PWY-7783	plasmalogen degradation		0.433848	1	0.4338	ns	Wilcoxon	0	0	9.93452	31.4157
PWY-7790	UMP biosynthesis II		0.965401	1	0.9654	ns	Wilcoxon	11032.3	1394.05	10985.6	1206.34
PWY-7791	UMP biosynthesis III		0.965401	1	0.9654	ns	Wilcoxon	11032.3	1394.05	10985.6	1206.34
PWY-7820	teichuronic acid biosynthesis (B. subtilis 168)		0.0571558	1	0.0572	ns	Wilcoxon	4.18305	7.83306	25.59	29.6632
PWY-7851	coenzyme A biosynthesis II (eukaryotic)		0.828557	1	0.8286	ns	Wilcoxon	8740.49	2031.16	9075.29	756.209
PWY-7858	(5Z)-dodecenoate biosynthesis II		0.688668	1	0.6887	ns	Wilcoxon	1218.48	1436.2	1240.38	1168.06
PWY-7883	anhydromuropeptides recycling II		0.10791	1	0.1079	ns	Wilcoxon	566.818	890.261	780.905	550.432
PWY-7942	5-oxo-L-proline metabolism		0.964381	1	0.9644	ns	Wilcoxon	325.012	379.027	267.33	253.424
PWY-7948	4-oxopentanoate degradation		0.00904324	1	0.009	**	Wilcoxon	9.37215	26.5084	81.8945	61.4879
PWY-7953	UDP-N-acetylmuramoyl-pentapeptide biosynthesis III (meso-diaminopimelate containing)		0.696467	1	0.6965	ns	Wilcoxon	8652.99	1545.08	8746.83	693.205
PWY-7977	L-methionine biosynthesis IV		0.828557	1	0.8286	ns	Wilcoxon	3454.93	1436.93	3257.59	1287.83
PWY-7992	superpathway of menaquinol-8 biosynthesis III		0.562767	1	0.5628	ns	Wilcoxon	371.733	366.626	470.36	286.196
PWY-8004	Entner-Doudoroff pathway I		0.633438	1	0.6334	ns	Wilcoxon	2158.13	1356.41	1934.2	642.168
PWY-8011	L-serine biosynthesis II		0.433848	1	0.4338	ns	Wilcoxon	0	0	5.23851	16.5656
PWY-801	homocysteine and cysteine interconversion		0.693899	1	0.6939	ns	Wilcoxon	3.82008	7.38408	18.914	40.66
PWY-8073	lipid IVA biosynthesis (P. putida)		0.350597	1	0.3506	ns	Wilcoxon	1279.49	1375.68	1527.54	1076.16
PWY-8112	factor 420 biosynthesis I (archaea)		0.393117	1	0.3931	ns	Wilcoxon	6.77361	19.1587	22.743	45.3648
PWY-8113	3PG-factor 420 biosynthesis		0.393117	1	0.3931	ns	Wilcoxon	6.77361	19.1587	18.5745	38.6093
PWY-8125	mevalonate pathway IV (archaea)		0.237719	1	0.2377	ns	Wilcoxon	9.8731	27.9253	65.3393	127.514
PWY-8131	5'-deoxyadenosine degradation II		0.306625	1	0.3066	ns	Wilcoxon	839.188	719.7	1308.37	802.643
PWY-8173	anteiso-branched-chain fatty acid biosynthesis		0.314305	1	0.3143	ns	Wilcoxon	338.899	958.55	0	0
PWY-8174	odd iso-branched-chain fatty acid biosynthesis		0.314305	1	0.3143	ns	Wilcoxon	338.899	958.55	0	0
PWY-8175	even iso-branched-chain fatty acid biosynthesis		0.314305	1	0.3143	ns	Wilcoxon	338.899	958.55	0	0
PWY-8178	pentose phosphate pathway (non-oxidative branch) II		0.236985	1	0.237	ns	Wilcoxon	8319.7	2752.68	7201.32	530.281
PWY-8182	valproate &beta;-oxidation		0.0769618	1	0.077	ns	Wilcoxon	9.8018	27.7237	61.224	99.5076
PWY-8187	L-arginine degradation XIII (reductive Stickland reaction)		0.965401	1	0.9654	ns	Wilcoxon	4822.19	1020.49	4831.86	1110.87
PWY-8190	L-glutamate degradation XI (reductive Stickland reaction)		0.221793	1	0.2218	ns	Wilcoxon	40.2018	50.8457	125.317	145.525
PWY-821	superpathway of sulfur amino acid biosynthesis (Saccharomyces cerevisiae)		0.211153	1	0.2112	ns	Wilcoxon	328.228	382.482	520.213	325.695
PWY-822	fructan biosynthesis		0.393117	1	0.3931	ns	Wilcoxon	2.22611	6.2964	26.3388	69.3477
PWY-841	superpathway of purine nucleotides de novo biosynthesis I		0.696467	1	0.6965	ns	Wilcoxon	7343.44	3038.5	8021.6	635.644
PWY-922	mevalonate pathway I (eukaryotes and bacteria)		0.893755	1	0.8938	ns	Wilcoxon	567.963	537.959	542.459	272.446
PWY-I9	L-cysteine biosynthesis VI (from L-methionine)		0.572604	1	0.5726	ns	Wilcoxon	3883.46	2535.75	3108.78	1464.75
PWY0-1061	superpathway of L-alanine biosynthesis		0.696467	1	0.6965	ns	Wilcoxon	2556.33	3231.35	1647.9	823.02
PWY0-1241	ADP-L-glycero-&beta;-D-manno-heptose biosynthesis		0.0233961	1	0.0234	*	Wilcoxon	661.396	500.523	1327.19	431.159
PWY0-1261	anhydromuropeptides recycling I		0.196695	1	0.1967	ns	Wilcoxon	1177.06	1450.21	1631.62	882.175
PWY0-1296	purine ribonucleosides degradation		0.101102	1	0.1011	ns	Wilcoxon	6894.75	4564.11	4477.67	1177.6
PWY0-1297	superpathway of purine deoxyribonucleosides degradation		0.633438	1	0.6334	ns	Wilcoxon	2283.42	1230	2143.5	575.596
PWY0-1298	superpathway of pyrimidine deoxyribonucleosides degradation		0.633438	1	0.6334	ns	Wilcoxon	3238.5	3360.57	1966.63	840.077
PWY0-1319	CDP-diacylglycerol biosynthesis II		0.121989	1	0.122	ns	Wilcoxon	7475.12	1070.25	6619.52	1461.48
PWY0-1337	oleate &beta;-oxidation		0.159842	1	0.1598	ns	Wilcoxon	2.23807	6.33023	111.647	195.955
PWY0-1415	superpathway of heme b biosynthesis from uroporphyrinogen-III		0.816201	1	0.8162	ns	Wilcoxon	463.21	1133.15	191.66	258.905
PWY0-1477	ethanolamine utilization		0.89675	1	0.8968	ns	Wilcoxon	3007.65	2610.69	2091.31	485.563
PWY0-1479	tRNA processing		0.789704	1	0.7897	ns	Wilcoxon	2239.5	2149.44	1967.91	1455.98
PWY0-1586	peptidoglycan maturation (meso-diaminopimelate containing)		0.359934	1	0.3599	ns	Wilcoxon	7806.35	2667.17	7041.31	1693.69
PWY0-162	superpathway of pyrimidine ribonucleotides de novo biosynthesis		0.828557	1	0.8286	ns	Wilcoxon	4870.48	2050.62	4729.54	1030.54
PWY0-166	superpathway of pyrimidine deoxyribonucleotides de novo biosynthesis (E. coli)		0.112401	1	0.1124	ns	Wilcoxon	11.1486	31.5329	130.639	239.647
PWY0-301	L-ascorbate degradation I (bacterial, anaerobic)		0.441736	1	0.4417	ns	Wilcoxon	77.4756	106.106	90.9007	101.26
PWY0-42	2-methylcitrate cycle I		0.285404	1	0.2854	ns	Wilcoxon	5.53691	15.6608	23.8336	43.0953
PWY0-781	aspartate superpathway		0.0984701	1	0.0985	ns	Wilcoxon	1150.78	1420.45	1877.55	461.96
PWY0-845	superpathway of pyridoxal 5'-phosphate biosynthesis and salvage		0.101102	1	0.1011	ns	Wilcoxon	1977.19	1128.02	2848.43	710.386
PWY0-862	(5Z)-dodecenoate biosynthesis I		0.696467	1	0.6965	ns	Wilcoxon	5135.4	1726.85	4668.48	1268.85
PWY1G-0	mycothiol biosynthesis		0.0210105	1	0.021	*	Wilcoxon	21.1977	31.8434	176.927	192.317
PWY1ZNC-1	assimilatory sulfate reduction IV		0.167567	1	0.1676	ns	Wilcoxon	152.368	198.504	236.203	149.503
PWY3O-4107	NAD salvage pathway V (PNC V cycle)		0.689126	1	0.6891	ns	Wilcoxon	1720.83	1514.64	1320.99	1014.55
PWY490-3	nitrate reduction VI (assimilatory)		0.433848	1	0.4338	ns	Wilcoxon	0	0	15.6476	49.4821
PWY4FS-7	phosphatidylglycerol biosynthesis I (plastidic)		0.633438	1	0.6334	ns	Wilcoxon	4296.45	1333.77	3836.1	923.866
PWY4FS-8	phosphatidylglycerol biosynthesis II (non-plastidic)		0.572604	1	0.5726	ns	Wilcoxon	4283.14	1332.99	3810.42	906.003
PWY4LZ-257	superpathway of fermentation (Chlamydomonas reinhardtii)		0.755691	1	0.7557	ns	Wilcoxon	726.781	548.195	818.242	422.227
PWY66-367	ketogenesis		0.0487562	1	0.0488	*	Wilcoxon	8.19784	23.187	150.683	237.176
PWY66-389	phytol degradation		0.62144	1	0.6214	ns	Wilcoxon	211.477	321.047	233.661	245.9
PWY66-391	fatty acid &beta;-oxidation VI (mammalian peroxisome)		1	1	1	ns	Wilcoxon	1.08116	3.05797	4.33973	13.7234
PWY66-398	TCA cycle III (animals)		0.433848	1	0.4338	ns	Wilcoxon	0	0	3.17654	10.0451
PWY66-399	gluconeogenesis III		0.696467	1	0.6965	ns	Wilcoxon	2765.94	1439.13	2693.39	594.359
PWY66-409	superpathway of purine nucleotide salvage		0.624884	1	0.6249	ns	Wilcoxon	3805.99	2567.75	3825.49	993.963
PWY66-429	fatty acid biosynthesis initiation (mitochondria)		0.203071	1	0.2031	ns	Wilcoxon	8005.79	2474.12	6462.1	1176.52
PWY66-430	myristate biosynthesis (mitochondria)		0.769802	1	0.7698	ns	Wilcoxon	163.829	349.022	88.7586	125.496
PYRIDNUCSAL-PWY	NAD salvage pathway I (PNC VI cycle)		0.397639	1	0.3976	ns	Wilcoxon	745.392	702.308	1056.26	652.358
PYRIDNUCSYN-PWY	NAD de novo biosynthesis I (from aspartate)		1	1	1	ns	Wilcoxon	5340.65	2278.24	4873.76	1048.38
PYRIDOXSYN-PWY	pyridoxal 5'-phosphate biosynthesis I		0.89675	1	0.8968	ns	Wilcoxon	3193.63	1990.69	3256.52	1065.84
REDCITCYC	TCA cycle VI (Helicobacter)		0.449165	1	0.4492	ns	Wilcoxon	283.322	276.104	411.041	158.934
RHAMCAT-PWY	L-rhamnose degradation I		0.965401	1	0.9654	ns	Wilcoxon	527.435	589.363	441.43	278.361
RIBOSYN2-PWY	flavin biosynthesis I (bacteria and plants)		0.203071	1	0.2031	ns	Wilcoxon	5856.85	2752.65	7239.1	995.633
RUMP-PWY	formaldehyde oxidation I		0.73242	1	0.7324	ns	Wilcoxon	13.6323	38.5578	30.9818	80.8316
SALVADEHYPOX-PWY	adenosine nucleotides degradation II		0.449868	1	0.4499	ns	Wilcoxon	2600.01	2315.74	2092.51	1044.97
SER-GLYSYN-PWY	superpathway of L-serine and glycine biosynthesis I		0.408245	1	0.4082	ns	Wilcoxon	5653.55	1601.16	5428.45	808.805
SO4ASSIM-PWY	assimilatory sulfate reduction I		0.119201	1	0.1192	ns	Wilcoxon	754.528	1131.6	918.556	674.776
SULFATE-CYS-PWY	superpathway of sulfate assimilation and cysteine biosynthesis		0.119201	1	0.1192	ns	Wilcoxon	1004.72	1342.94	1481.17	707.915
TCA-GLYOX-BYPASS	superpathway of glyoxylate bypass and TCA		0.113243	1	0.1132	ns	Wilcoxon	91.1472	148.736	201.711	211.877
TCA	TCA cycle I (prokaryotic)		0.119201	1	0.1192	ns	Wilcoxon	469.74	445.402	815.612	457.596
THISYNARA-PWY	superpathway of thiamine diphosphate biosynthesis III (eukaryotes)		0.89675	1	0.8968	ns	Wilcoxon	3389.28	1707.19	3795.21	744.466
THRESYN-PWY	superpathway of L-threonine biosynthesis		0.274281	1	0.2743	ns	Wilcoxon	5664.69	1574.75	6533.78	845.898
TRNA-CHARGING-PWY	tRNA charging		0.965401	1	0.9654	ns	Wilcoxon	10425.4	2297.41	10481.2	1251.7
TYRFUMCAT-PWY	L-tyrosine degradation I		0.632173	1	0.6322	ns	Wilcoxon	1.33574	3.77804	18.4014	46.2132
UDPNACETYLGALSYN-PWY	UDP-N-acetyl-D-glucosamine biosynthesis II		0.143204	1	0.1432	ns	Wilcoxon	123.975	323.851	1.07638	3.40381
UDPNAGSYN-PWY	UDP-N-acetyl-D-glucosamine biosynthesis I		0.408245	1	0.4082	ns	Wilcoxon	7837.53	3478.1	6563.79	767.187
VALSYN-PWY	L-valine biosynthesis		0.828557	1	0.8286	ns	Wilcoxon	6115.35	2440.02	6662.59	1311.96

## Sheet: Sheet2
function_ID	function	p	p.adj	p.format	p.signif	method	NS-mean	NS-sd1	S-mean	S-sd1
PWY-7228	superpathway of guanosine nucleotides de novo biosynthesis I	0.0266466	1	0.0266	*	Wilcoxon	8888.24	2096.91	7490.9	713.096
PWY-7220	adenosine deoxyribonucleotides de novo biosynthesis II	0.0342794	1	0.0343	*	Wilcoxon	8274.03	5150.02	5809.12	728.676
PWY-7222	guanosine deoxyribonucleotides de novo biosynthesis II	0.0342794	1	0.0343	*	Wilcoxon	8274.03	5150.02	5809.12	728.676
PWY-6125	superpathway of guanosine nucleotides de novo biosynthesis II	0.020522	1	0.0205	*	Wilcoxon	7679.11	848.958	6797.98	689.23
P41-PWY	pyruvate fermentation to acetate and (S)-lactate I	0.01554	1	0.0155	*	Wilcoxon	6827.82	1334.67	5696.94	456.683
PWY-5100	pyruvate fermentation to acetate and lactate II	0.01554	1	0.0155	*	Wilcoxon	6827.82	1334.67	5696.94	456.683
PWY-6317	D-galactose degradation I (Leloir pathway)	0.0342794	1	0.0343	*	Wilcoxon	4992.1	1409.56	3696.12	621.243
PWY-5981	CDP-diacylglycerol biosynthesis III	0.0266466	1	0.0266	*	Wilcoxon	2886.24	626.972	1835.41	856.324
PWY-6969	TCA cycle V (2-oxoglutarate synthase)	0.00854701	1	0.0085	**	Wilcoxon	1891.45	1235.44	3257.34	665.255
PWY-4984	urea cycle	0.036698	1	0.0367	*	Wilcoxon	973.747	721.368	1678.79	596.611
PWY0-1241	ADP-L-glycero-&beta;-D-manno-heptose biosynthesis	0.0233961	1	0.0234	*	Wilcoxon	661.396	500.523	1327.19	431.159
PWY-6305	superpathway of putrescine biosynthesis	0.0451433	1	0.0451	*	Wilcoxon	465.156	425.037	924.781	365.614
PWY-6922	L-N&delta;-acetylornithine biosynthesis	0.0291546	1	0.0292	*	Wilcoxon	389.402	423.658	885.738	389.426
PWY-7371	1,4-dihydroxy-6-naphthoate biosynthesis II	0.0291546	1	0.0292	*	Wilcoxon	268.731	278.377	718.383	517.841
PWY-4041	&gamma;-glutamyl cycle	0.0451433	1	0.0451	*	Wilcoxon	235.5	261.922	529.974	237.947
POLYAMINSYN3-PWY	superpathway of polyamine biosynthesis II	0.0451433	1	0.0451	*	Wilcoxon	176.327	204.192	364.537	168.419
GLUCUROCAT-PWY	superpathway of &beta;-D-glucuronosides degradation	0.00841932	1	0.0084	**	Wilcoxon	69.7998	87.8274	252.183	154.085
PWY-5022	4-aminobutanoate degradation V	0.00904324	1	0.009	**	Wilcoxon	47.7924	135.177	478.767	371.101
PWY-7211	superpathway of pyrimidine deoxyribonucleotides de novo biosynthesis	0.00292844	1	0.0029	**	Wilcoxon	46.825	132.441	683.188	670.633
GALACTUROCAT-PWY	D-galacturonate degradation I	0.00143597	0.62	0.0014	**	Wilcoxon	36.3145	55.2624	266.331	160.718
PWY-5675	nitrate reduction V (assimilatory)	0.0231818	1	0.0232	*	Wilcoxon	31.4176	39.8784	181.657	197.933
PWY-7210	pyrimidine deoxyribonucleotides biosynthesis from CTP	0.00292844	1	0.0029	**	Wilcoxon	29.1552	82.4635	575.377	558.548
PWY-7184	pyrimidine deoxyribonucleotides de novo biosynthesis I	0.00292844	1	0.0029	**	Wilcoxon	26.3953	74.657	532.27	521.947
PWY-6545	pyrimidine deoxyribonucleotides de novo biosynthesis III	0.00292844	1	0.0029	**	Wilcoxon	26.0526	73.688	512.108	498.963
PWY1G-0	mycothiol biosynthesis	0.0210105	1	0.021	*	Wilcoxon	21.1977	31.8434	176.927	192.317
PWY-7374	1,4-dihydroxy-6-naphthoate biosynthesis I	0.00510609	1	0.0051	**	Wilcoxon	11.5782	32.7481	246.097	224.932
PWY-7948	4-oxopentanoate degradation	0.00904324	1	0.009	**	Wilcoxon	9.37215	26.5084	81.8945	61.4879
PWY66-367	ketogenesis	0.0487562	1	0.0488	*	Wilcoxon	8.19784	23.187	150.683	237.176
P621-PWY	nylon-6 oligomer degradation	0.0326962	1	0.0327	*	Wilcoxon	2.46708	4.58754	41.7316	61.3683
GLUDEG-I-PWY	GABA shunt	0.00544901	1	0.0054	**	Wilcoxon	0	0	98.3759	119.982
PWY-6138	CMP-N-acetylneuraminate biosynthesis I (eukaryotes)	0.0283259	1	0.0283	*	Wilcoxon	0	0	26.9004	36.9585
PWY-7196	superpathway of pyrimidine ribonucleosides salvage	0.0283259	1	0.0283	*	Wilcoxon	0	0	134.39	167.342
PWY-7209	superpathway of pyrimidine ribonucleosides degradation	0.01288	1	0.0129	*	Wilcoxon	0	0	89.5641	220.242
