# Supplementary material for: Smoking by altering the peri-implant microbial community structure compromises the responsiveness to treatment
Source: Front Cell Infect Microbiol. 2022 Oct 14;12:1040765. doi: 10.3389/fcimb.2022.1040765 (PMC9614378; doi:10.3389/fcimb.2022.1040765)
Supplement: Supplementary file 3 [file DataSheet_3.xlsx]

## Sheet: Sheet1
	Degree in NS	Degree in S	Delta Degree
Abiotrophia_defectiva	67	10	57
Johnsonella_ignava	65	8	57
Haemophilus_paraphrohaemolyticus	56		56
Abiotrophia_sp_HMSC24B09	61	6	55
Actinomyces_sp_oral_taxon_414	58	7	51
Peptostreptococcus_stomatis	57	8	49
Gemella_sanguinis	56	10	46
Capnocytophaga_sputigena	57	13	44
Actinomyces_georgiae	52	9	43
Porphyromonas_somerae	56	14	42
Fusobacterium_periodonticum	60	18	42
Prevotella_shahii	56	15	41
Catonella_morbi	57	16	41
Capnocytophaga_sp_oral_taxon_338	43	4	39
Eubacterium_yurii	51	12	39
Prevotella_loescheii	58	20	38
Haemophilus_parainfluenzae	49	11	38
Haemophilus_parahaemolyticus	37		37
Prevotella_buccae	49	16	33
Streptococcus_australis	56	23	33
Prevotella_sp_oral_taxon_299	33		33
Aerococcus_viridans	33		33
Caulobacter_sp_FWC26	33		33
Haemophilus_sp_HMSC71H05	33		33
Streptococcus_infantis	61	29	32
Streptococcus_sp_F0442	31		31
Leptotrichia_goodfellowii	31		31
Brevundimonas_vesicularis	31		31
Haemophilus_sputorum	31		31
Mogibacterium_diversum	68	38	30
Leptotrichia_sp_oral_taxon_212	56	27	29
Olsenella_scatoligenes	37	9	28
Aggregatibacter_segnis	56	28	28
Pyramidobacter_piscolens	37	9	28
Atopobium_rimae	32	6	26
Porphyromonas_catoniae	56	30	26
Prevotella_enoeca	56	30	26
Selenomonas_noxia	60	34	26
Veillonella_parvula	54	28	26
Actinomyces_massiliensis	28	3	25
Veillonella_infantium	56	31	25
Actinomyces_cardiffensis	37	13	24
Prevotella_scopos	60	36	24
Eubacterium_sulci	60	36	24
Actinomyces_sp_oral_taxon_180	36	13	23
Streptococcus_sp_HMSC067H01	32	9	23
Aerococcus_urinaeequi	23		23
Pseudopropionibacterium_propionicum	57	35	22
Prevotella_pallens	60	38	22
Slackia_exigua	26	5	21
Granulicatella_elegans	29	8	21
Streptococcus_milleri	37	16	21
Eikenella_corrodens	57	36	21
Olsenella_profusa	37	17	20
Prevotella_salivae	60	40	20
Capnocytophaga_sp_oral_taxon_332	56	36	20
Gemella_morbillorum	29	9	20
Streptococcus_sp_HMSC034E03	33	13	20
Veillonella_rogosae	56	36	20
Treponema_sp_OMZ_838	29	9	20
Pyramidobacter_sp_C12_8	31	11	20
Actinomyces_odontolyticus	37	18	19
Atopobium_parvulum	37	18	19
Prevotella_marshii	50	31	19
Selenomonas_sputigena	39	20	19
Prevotella_melaninogenica	54	36	18
Prevotella_sp_F0091	33	15	18
Lachnospiraceae_bacterium_oral_taxon_096	56	38	18
Anaeroglobus_geminatus	30	12	18
Fusobacterium_hwasookii	33	15	18
Neisseria_sp_HMSC064E01	31	13	18
Cardiobacterium_valvarum	28	10	18
Bacteroides_xylanolyticus	18		18
Prevotella_timonensis	18		18
Morococcus_cerebrosus	18		18
Klebsiella_michiganensis	18		18
Klebsiella_oxytoca	18		18
Raoultella_ornithinolytica	18		18
Porphyromonas_sp_oral_taxon_278	56	39	17
Streptococcus_gordonii	39	22	17
Streptococcus_sp_A12	37	20	17
Leptotrichia_buccalis	65	48	17
Kingella_kingae	17		17
Haemophilus_quentini	17		17
Capnocytophaga_sp_oral_taxon_863	33	17	16
Moraxella_osloensis	31	15	16
Prevotella_saccharolytica	58	44	14
Megasphaera_micronuciformis	51	37	14
Leptotrichia_wadei	58	44	14
Prevotella_bivia	18	5	13
Stomatobaculum_longum	56	43	13
Veillonella_dispar	31	18	13
Leptotrichia_sp_oral_taxon_225	58	45	13
Olsenella_uli	24	12	12
Bacteroidetes_bacterium_oral_taxon_272	17	5	12
Shuttleworthia_satelles	56	44	12
Dialister_micraerophilus	17	5	12
Streptococcus_sinensis	31	20	11
Neisseria_flavescens	55	44	11
Neisseria_mucosa	32	21	11
Cardiobacterium_hominis	28	17	11
Alloprevotella_rava	20	10	10
Solobacterium_moorei	71	61	10
Microbacterium_laevaniformans	10		10
Exiguobacterium_sp_AB2	10		10
Neisseria_canis	10		10
Aeromonas_salmonicida	10		10
Pseudomonas_extremaustralis	10		10
Pseudomonas_fluorescens_group	10		10
Prevotella_oralis	17	8	9
Granulicatella_adiacens	32	23	9
Corynebacterium_durum	17	9	8
Prevotella_baroniae	17	9	8
Leptotrichia_sp_oral_taxon_879	60	52	8
Eikenella_sp_NML130454	33	25	8
Actinomyces_graevenitzii	18	11	7
Porphyromonas_uenonis	17	10	7
Prevotella_intermedia	20	13	7
Streptococcus_oralis	19	12	7
Selenomonas_sp_FOBRC6	54	47	7
Selenomonas_sp_oral_taxon_892	56	49	7
Leptotrichia_hofstadii	58	51	7
Treponema_medium	12	5	7
Prevotella_maculosa	65	59	6
Prevotella_sp_oral_taxon_306	56	50	6
Capnocytophaga_granulosa	51	45	6
Capnocytophaga_ochracea	52	46	6
Prevotella_veroralis	56	51	5
Eggerthia_catenaformis	28	23	5
Treponema_putidum	18	13	5
Actinomyces_denticolens	17	13	4
Prevotella_oris	10	6	4
Veillonella_atypica	56	52	4
Desulfobulbus_oralis	10	6	4
Bifidobacterium_psychraerophilum	18	15	3
Prevotella_sp_oral_taxon_376	37	34	3
Streptococcus_sp_oral_taxon_058	32	29	3
Campylobacter_concisus	51	48	3
Bacteroides_heparinolyticus	31	29	2
Porphyromonas_canoris	31	29	2
Tannerella_sp_oral_taxon_808	38	36	2
Eubacterium_nodatum	11	9	2
Lachnoanaerobaculum_saburreum	43	41	2
Selenomonas_sp_oral_taxon_920	58	56	2
Neisseria_sp_oral_taxon_014	8	6	2
Vibrio_antiquarius	18	16	2
Actinomyces_sp_oral_taxon_170	2		2
Microcella_alkaliphila	2		2
Propionibacterium_acidifaciens	31	30	1
Porphyromonas_asaccharolytica	17	16	1
Streptococcus_parasanguinis	33	32	1
Haemophilus_haemolyticus	14	13	1
Actinomyces_hongkongensis	50	50	0
Actinomyces_sp_oral_taxon_448	7	7	0
Rothia_dentocariosa	4	4	0
Prevotella_dentalis	20	20	0
Prevotella_micans	14	14	0
Prevotella_nigrescens	9	9	0
Eubacterium_minutum	17	17	0
Pseudoramibacter_alactolyticus	14	14	0
Neisseria_polysaccharea		0	0
Rothia_mucilaginosa	11	12	-1
Prevotella_multiformis	18	19	-1
Streptococcus_salivarius	33	34	-1
Filifactor_alocis	14	15	-1
Campylobacter_rectus	6	7	-1
Campylobacter_showae	10	11	-1
Actinomyces_johnsonii	17	19	-2
Actinomyces_sp_S6_Spd3	32	34	-2
Anaerolineaceae_bacterium_oral_taxon_439	18	20	-2
Lachnoanaerobaculum_umeaense	56	58	-2
Parvimonas_sp_oral_taxon_110	8	10	-2
Agrobacterium_tumefaciens	31	33	-2
Brevundimonas_diminuta	31	34	-3
Rhizobium_pusense	31	34	-3
Acinetobacter_lwoffii	12	15	-3
Actinomyces_sp_oral_taxon_897	42	46	-4
Prevotella_pleuritidis	8	12	-4
Tannerella_sp_oral_taxon_HOT_286	56	60	-4
Streptococcus_viridans	32	36	-4
Porphyromonas_gingivalis	12	17	-5
Chryseobacterium_hispanicum	31	36	-5
Exiguobacterium_aurantiacum	10	15	-5
Alkalibacterium_thalassium	6	11	-5
Erysipelothrix_larvae	10	15	-5
Selenomonas_sp_oral_taxon_126	15	20	-5
Rheinheimera_sp_KL1	31	36	-5
Acinetobacter_junii	31	36	-5
Gemella_asaccharolytica		5	-5
Sneathia_amnii		5	-5
Oxalobacter_formigenes		5	-5
Neisseria_cinerea		5	-5
Prevotella_sp_oral_taxon_820	18	24	-6
Peptoniphilus_lacrimalis	18	24	-6
Treponema_lecithinolyticum	6	12	-6
Mogibacterium_timidum	3	10	-7
Peptostreptococcaceae_bacterium_oral_taxon_113	1	8	-7
Scardovia_wiggsiae		7	-7
Alloprevotella_tannerae	5	13	-8
Prevotella_sp_oral_taxon_473	7	15	-8
Leptotrichia_sp_oral_taxon_215	33	41	-8
Treponema_vincentii	10	18	-8
Scardovia_inopinata		8	-8
Cutibacterium_granulosum		8	-8
Streptococcus_sp_oral_taxon_056		8	-8
Criibacterium_bergeronii		8	-8
Synergistes_jonesii		8	-8
Peptoanaerobacter_stomatis	5	14	-9
Leptotrichia_sp_oral_taxon_498	18	27	-9
Kingella_denitrificans	28	37	-9
Neisseria_subflava	4	13	-9
Acinetobacter_johnsonii	10	19	-9
Lactobacillus_fermentum		9	-9
Lactobacillus_paragasseri		9	-9
Streptococcus_mutans		9	-9
Desulfomicrobium_orale		9	-9
Kingella_oralis	43	53	-10
Fretibacterium_fastidiosum	15	25	-10
Prevotella_disiens	18	29	-11
Gemella_haemolysans	3	14	-11
Streptococcus_vestibularis	23	34	-11
Selenomonas_infelix	39	50	-11
Actinomyces_viscosus		11	-11
Bacteroides_zoogleoformans		11	-11
Lautropia_mirabilis	14	26	-12
Streptococcus_mitis	2	15	-13
Fusobacterium_nucleatum	12	25	-13
Bifidobacterium_longum		13	-13
Prevotella_multisaccharivorax		13	-13
Lactobacillus_farciminis		13	-13
Lactobacillus_plantarum		13	-13
Oribacterium_parvum		13	-13
Haematobacter_massiliensis		13	-13
Delftia_acidovorans		13	-13
Delftia_tsuruhatensis		13	-13
Mogibacterium_pumilum	21	35	-14
Atopobium_deltae		14	-14
Actinomyces_sp_ICM47	33	48	-15
Streptococcus_anginosus_group	14	29	-15
Bifidobacterium_subtile		15	-15
Microbacterium_hominis		15	-15
Enterococcus_sp_RIT_PI_f		15	-15
Lactobacillus_harbinensis		15	-15
Eubacterium_saphenum		15	-15
Oribacterium_asaccharolyticum		15	-15
Veillonella_tobetsuensis		15	-15
Acetobacter_fabarum		15	-15
Jonquetella_anthropi		15	-15
Porphyromonas_endodontalis	3	19	-16
Streptococcus_cristatus	42	58	-16
Aggregatibacter_sp_oral_taxon_458	33	49	-16
Actinomyces_turicensis		16	-16
Parascardovia_denticolens		16	-16
Micrococcus_luteus		16	-16
Peptostreptococcus_anaerobius		16	-16
Finegoldia_magna		16	-16
Leptotrichia_sp_oral_taxon_847		16	-16
Sphingobium_hydrophobicum		16	-16
Aggregatibacter_aphrophilus		16	-16
Vibrio_kanaloae		16	-16
Alloscardovia_omnicolens	17	34	-17
Dialister_invisus	9	26	-17
Parvimonas_micra	0	17	-17
Actinomyces_sp_HMSC035G02		17	-17
Actinomyces_sp_HPA0247		17	-17
Tannerella_forsythia	6	24	-18
Capnocytophaga_gingivalis	4	22	-18
Ottowia_sp_oral_taxon_894	3	21	-18
Treponema_maltophilum	11	29	-18
Treponema_socranskii	11	29	-18
Mitsuokella_sp_oral_taxon_131		18	-18
Veillonella_sp_T11011_6		18	-18
Enterococcus_casseliflavus	10	29	-19
Selenomonas_flueggei	20	39	-19
Parvimonas_sp_oral_taxon_393		19	-19
Neisseria_elongata	6	26	-20
Streptococcus_sp_NLAE_zl_C503		20	-20
Bacteroidetes_oral_taxon_274	2	23	-21
Streptococcus_sanguinis	14	35	-21
Centipeda_periodontii	34	55	-21
Treponema_denticola	8	29	-21
Bifidobacterium_dentium		21	-21
Catabacter_hongkongensis		21	-21
Fusobacterium_sp_oral_taxon_370		21	-21
Enhydrobacter_aerosaccus		21	-21
Rothia_aeria	2	24	-22
Gemella_bergeri	4	26	-22
Bulleidia_extructa	11	33	-22
Prevotella_oulorum	18	41	-23
Neisseria_perflava		23	-23
Corynebacterium_matruchotii	13	37	-24
Oribacterium_sinus	33	58	-25
Selenomonas_sp_oral_taxon_138	33	58	-25
Eubacterium_infirmum	12	38	-26
Dialister_pneumosintes	7	33	-26
Neisseria_macacae	2	28	-26
Actinomyces_naeslundii	5	32	-27
Actinobaculum_sp_oral_taxon_183	3	31	-28
Eubacterium_brachy	2	32	-30
Neisseria_sicca	5	36	-31
Lawsonella_clevelandensis		32	-32
Actinomyces_oris	7	41	-34
Campylobacter_gracilis	10	45	-35
Actinomyces_sp_oral_taxon_181		36	-36
Prevotella_denticola	8	45	-37
Oribacterium_sp_oral_taxon_078	17	54	-37
Prevotella_jejuni		39	-39
Capnocytophaga_leadbetteri	10	51	-41
Campylobacter_curvus		43	-43
Lactococcus_raffinolactis	10	55	-45
Lactococcus_lactis	18	69	-51
